# Supplementary material for: Dichlorido(ethanol-κO)[2-(1,3-thia­zol-4-yl-κN)-1H-benzimidazole-κN 3]copper(II)
Source: Acta Crystallogr Sect E Struct Rep Online. 2012 Mar 31;68(Pt 4):m508. doi: 10.1107/S1600536812013037 (PMC3343892; doi:10.1107/S1600536812013037)
Supplement: Supplementary file 2 [file e-68-0m508-Isup2.hkl]

# 
# h,k,l, Fc-squared, Fo-squared, sigma(Fo-squared) and status flag 
# 
data_I
_shelx_title ' tt in P21/c' 
_shelx_refln_list_code          4 
_shelx_F_calc_maximum      219.01 
_exptl_crystal_F_000       772.00 
_reflns_d_resolution_high  0.8410 
 
loop_ 
 _symmetry_equiv_pos_as_xyz 
 'x, y, z' 
 '-x, y+1/2, -z+1/2' 
 '-x, -y, -z' 
 'x, -y-1/2, z-1/2' 
 
_cell_length_a    13.9280 
_cell_length_b     7.4730 
_cell_length_c    16.6530 
_cell_angle_alpha  90.000 
_cell_angle_beta  122.430 
_cell_angle_gamma  90.000 
 
_shelx_F_squared_multiplier     1.000 
 
loop_ 
 _refln_index_h 
 _refln_index_k 
 _refln_index_l 
 _refln_F_squared_calc 
 _refln_F_squared_meas 
 _refln_F_squared_sigma 
 _refln_observed_status 
   1   0   0    26917.86    27535.57   1163.52 o 
   3   0   0     5069.21     4546.05    197.70 o 
   4   0   0       46.81       18.98      8.42 o 
   5   0   0      452.91      471.69     19.72 o 
   6   0   0     6746.85     6747.44    269.27 o 
   7   0   0     9786.04     9413.43    269.26 o 
   8   0   0     3056.35     2941.93     89.89 o 
   9   0   0      256.31      237.58     26.74 o 
  10   0   0     1634.41     1555.20     77.51 o 
  11   0   0       81.00       69.58     10.86 o 
  12   0   0      188.12      185.82     35.11 o 
  13   0   0      517.87      473.19     50.78 o 
   1   1   0    15338.90    17750.79    310.69 o 
   2   1   0     4112.23     4222.10     78.20 o 
   3   1   0       31.75       19.54      2.18 o 
   4   1   0      235.98      206.36      7.37 o 
   5   1   0      238.22      205.04      6.81 o 
   6   1   0     7231.67     6771.67    119.00 o 
   7   1   0     1661.26     1486.68     30.32 o 
   8   1   0     2215.82     2154.32     42.45 o 
   9   1   0     4239.70     4276.68     79.31 o 
  10   1   0     3111.10     3197.28     76.45 o 
  11   1   0      539.93      578.34     23.36 o 
  12   1   0        7.59       -3.92     16.68 o 
  13   1   0      409.79      463.41     27.15 o 
   1   2   0    15641.47    18017.58    447.07 o 
   2   2   0     8886.36     9789.19    195.33 o 
   3   2   0      496.91      509.30     11.92 o 
   4   2   0      733.37      644.48     17.24 o 
   5   2   0     1661.04     1553.28     32.27 o 
   6   2   0      469.84      457.29     13.03 o 
   7   2   0     3588.67     3434.35     67.98 o 
   8   2   0      783.48      767.16     24.83 o 
   9   2   0       86.49       82.15      9.73 o 
  10   2   0      447.73      447.35     19.40 o 
  11   2   0       17.42       -5.15     12.16 o 
  12   2   0      489.07      512.85     25.82 o 
  13   2   0      141.40      150.95     17.14 o 
   1   3   0     6897.99     7643.05    174.45 o 
   2   3   0     6618.19     7640.57    286.49 o 
   3   3   0      457.05      532.48     13.95 o 
   4   3   0     2319.07     2375.13     46.96 o 
   5   3   0     1554.04     1470.59     31.23 o 
   6   3   0     1059.24      987.54     23.08 o 
   7   3   0      514.71      455.12     17.88 o 
   8   3   0        0.42        5.55     10.45 o 
   9   3   0      199.91      197.73     13.65 o 
  10   3   0      188.84      189.54     14.26 o 
  11   3   0        0.10       -9.15      9.29 o 
  12   3   0      193.46      222.51     18.71 o 
  13   3   0       33.18       25.28     13.66 o 
   0   4   0     1502.66       -1.62      4.32 o 
   1   4   0     1541.90     1597.30     40.65 o 
   2   4   0      114.31      142.18      7.43 o 
   3   4   0       61.79       69.36      5.82 o 
   4   4   0      267.37      268.89     22.34 o 
   5   4   0     3603.61     3442.33     88.18 o 
   6   4   0     2124.02     2169.17     52.92 o 
   7   4   0      112.02      130.53     10.60 o 
   8   4   0     1350.73     1322.05     55.20 o 
   9   4   0       74.77       56.47     11.32 o 
  10   4   0      572.39      598.90     27.62 o 
  11   4   0      222.34      188.11     17.73 o 
  12   4   0       54.62       30.92     12.66 o 
   1   5   0      329.22      333.44     11.93 o 
   2   5   0      159.82      172.05      9.28 o 
   3   5   0      583.62      595.59     23.84 o 
   4   5   0       12.90       22.19      7.38 o 
   5   5   0      236.59      258.06     14.94 o 
   6   5   0      300.65      320.60     15.28 o 
   7   5   0        8.61       10.45      7.88 o 
   8   5   0      159.95      137.81     14.61 o 
   9   5   0        0.90       -3.31      8.89 o 
  10   5   0      209.15      254.94     20.05 o 
  11   5   0       31.74       28.14     12.25 o 
   0   6   0       16.34        9.18      7.56 o 
   1   6   0       80.91       65.18      8.06 o 
   2   6   0       35.22       39.33     12.15 o 
   3   6   0     1507.03     1461.28     86.97 o 
   4   6   0     1349.19     1438.93     49.37 o 
   5   6   0      169.97      162.43     21.94 o 
   6   6   0      127.08      145.90     16.52 o 
   7   6   0        3.40       12.96     12.42 o 
   8   6   0      114.88      138.21     22.69 o 
   9   6   0       23.61       37.98     12.01 o 
  10   6   0       13.47        7.02     11.97 o 
   1   7   0      458.27      465.74     22.05 o 
   2   7   0     1724.44     1793.86     58.83 o 
   3   7   0      476.61      465.04     22.96 o 
   4   7   0      555.53      553.13     34.57 o 
   5   7   0     1377.64     1470.20    102.90 o 
   6   7   0      144.89      168.60     18.89 o 
   7   7   0      109.71       88.90     15.68 o 
   8   7   0       47.97       35.29     18.37 o 
   0   8   0        5.43       18.91     16.75 o 
   1   8   0      228.86      307.36     30.25 o 
   2   8   0        9.23       16.06     10.09 o 
   3   8   0      114.73       83.19     16.75 o 
   4   8   0      399.02      330.93     24.15 o 
   5   8   0      279.54      317.14     24.81 o 
   6   8   0        3.43       10.37     13.30 o 
 -14   1   1       76.12       91.83     34.03 o 
 -13   1   1        1.62       -4.33     10.62 o 
 -12   1   1       25.17       19.32     10.72 o 
 -11   1   1      101.63      109.39     11.49 o 
 -10   1   1      836.45      802.72     21.13 o 
  -9   1   1      713.60      673.76     17.85 o 
  -8   1   1      484.17      427.44     12.76 o 
  -7   1   1       63.44       67.54      6.00 o 
  -6   1   1      214.01      182.70     10.92 o 
  -5   1   1      518.95      519.60     15.23 o 
  -4   1   1     3686.44     3540.57     66.81 o 
  -3   1   1     5495.53     5548.91    102.95 o 
  -2   1   1       22.75       21.34      4.13 o 
  -1   1   1       54.27       65.13      3.75 o 
   0   1   1      309.22      304.27      8.18 o 
   1   1   1     9223.36    10119.57    237.50 o 
   2   1   1      878.38      966.35     21.28 o 
   3   1   1       23.21       16.57      2.99 o 
   4   1   1      975.22      892.90     18.38 o 
   5   1   1       68.36       75.93      4.43 o 
   6   1   1       42.49       57.87      4.52 o 
   7   1   1       52.90       67.79      5.37 o 
   8   1   1      494.77      497.58     14.48 o 
   9   1   1      492.26      538.63     21.67 o 
  10   1   1      200.61      229.86     15.98 o 
  11   1   1      841.83      796.86     28.35 o 
  12   1   1      106.68      139.71     19.99 o 
  13   1   1       19.36       -2.45     20.53 o 
 -14   2   1        4.26        3.28     11.95 o 
 -13   2   1      358.92      420.52     24.09 o 
 -12   2   1      463.56      474.65     24.27 o 
 -11   2   1      152.37      149.03     12.85 o 
 -10   2   1     2771.68     2796.75     68.37 o 
  -9   2   1     4275.26     4323.55     85.16 o 
  -8   2   1      110.07      108.33     11.21 o 
  -7   2   1        7.29        1.83      3.90 o 
  -6   2   1      164.71      218.47     21.25 o 
  -5   2   1      423.38      462.88     16.09 o 
  -4   2   1      156.03      183.63      7.56 o 
  -3   2   1      129.40      180.69      5.96 o 
  -2   2   1     3516.37     3987.07     91.09 o 
   0   2   1    33458.32    39511.77   1045.60 o 
   1   2   1    47965.23    53350.77   1242.87 o 
   2   2   1      793.19      875.06     20.02 o 
   3   2   1     1889.86     1734.52     36.98 o 
   4   2   1     3124.10     3056.12     59.15 o 
   5   2   1      828.83      724.13     70.61 o 
   6   2   1     8551.14     8241.09    154.94 o 
   7   2   1     6285.00     6292.18    139.18 o 
   8   2   1     1274.36     1370.05     40.54 o 
   9   2   1      592.28      724.50     53.91 o 
  10   2   1       33.66       37.30     11.46 o 
  11   2   1       32.29       25.39     18.56 o 
  12   2   1      137.44      130.73     20.50 o 
  13   2   1      130.29      142.29     18.15 o 
 -13   3   1      204.65      234.06     19.47 o 
 -12   3   1       40.99       35.99     11.57 o 
 -11   3   1       69.80       62.28     11.71 o 
 -10   3   1     1622.09     1651.78     51.66 o 
  -9   3   1      415.97      406.33     17.65 o 
  -8   3   1      201.39      186.17     12.02 o 
  -7   3   1      706.91      664.97     38.19 o 
  -6   3   1     4880.76     4703.53     90.49 o 
  -5   3   1     1163.30     1148.95     25.25 o 
  -4   3   1     1392.91     1322.34     27.84 o 
  -3   3   1     4177.90     4100.34     94.50 o 
  -2   3   1     1255.71     1119.83     27.89 o 
   0   3   1     3804.68     4026.39    110.57 o 
   1   3   1     4441.28     4945.26    145.02 o 
   2   3   1     7220.68     7872.44    184.55 o 
   3   3   1       13.75       29.35      3.67 o 
   4   3   1      832.32      727.69     18.33 o 
   5   3   1     1915.33     1889.75     45.99 o 
   6   3   1      342.64      312.67     13.64 o 
   7   3   1       39.98       46.41      8.11 o 
   8   3   1     1103.64     1126.97     43.12 o 
   9   3   1      408.23      510.51     31.75 o 
  10   3   1     1159.79     1215.82     37.76 o 
  11   3   1       17.83       14.72     37.14 o 
  12   3   1      177.96      226.61     19.58 o 
 -12   4   1      409.89      443.15     25.35 o 
 -11   4   1      185.52      196.27     19.01 o 
 -10   4   1       79.81       68.12     13.13 o 
  -9   4   1     1621.92     1671.79     52.26 o 
  -8   4   1      545.61      475.16     23.22 o 
  -7   4   1       25.17       29.00      7.75 o 
  -6   4   1      116.86       98.76      8.91 o 
  -5   4   1     2006.75     1984.55     41.27 o 
  -4   4   1     4965.13     4856.84    102.52 o 
  -3   4   1      452.56      472.40     14.81 o 
  -2   4   1      735.62      684.72     19.48 o 
   0   4   1      146.34      180.12     11.34 o 
   1   4   1      982.24     1122.40     30.14 o 
   2   4   1     1476.14     1596.13    105.79 o 
   3   4   1     9090.66     9173.37    184.67 o 
   4   4   1     3681.52     3593.96     89.94 o 
   5   4   1      164.74      171.34     10.68 o 
   6   4   1     1065.50     1033.28     30.06 o 
   7   4   1      533.26      532.06     20.63 o 
   8   4   1        5.93       21.81      9.64 o 
   9   4   1        3.51      -12.52      8.35 o 
  10   4   1      928.27      988.20     37.89 o 
  11   4   1      537.40      639.86     35.07 o 
  12   4   1      127.61      128.69     17.12 o 
 -11   5   1      434.46      450.89     28.56 o 
 -10   5   1      104.29      123.93     15.46 o 
  -9   5   1        9.77        9.13     10.05 o 
  -8   5   1     1020.45     1137.48     39.50 o 
  -7   5   1     2418.13     2544.24     72.52 o 
  -6   5   1     1041.65     1036.21     33.88 o 
  -5   5   1      753.54      731.50     25.79 o 
  -4   5   1       48.30       49.66      7.17 o 
  -3   5   1      340.04      338.19     13.36 o 
  -2   5   1      234.17      236.71     12.19 o 
  -1   5   1        3.01        3.27      3.76 o 
   0   5   1      376.84      406.69     14.54 o 
   1   5   1     1663.01     1543.62     53.94 o 
   2   5   1     4812.44     5025.65    118.96 o 
   3   5   1     3174.58     3350.31    100.67 o 
   4   5   1     1268.51     1240.78     36.62 o 
   5   5   1     4111.41     4078.99     95.82 o 
   6   5   1      768.40      839.10     51.83 o 
   7   5   1      103.45      174.16     32.97 o 
   8   5   1       39.04       44.35     13.61 o 
   9   5   1      509.65      550.66     26.79 o 
  10   5   1       25.07       17.08     11.46 o 
  11   5   1      123.31      175.90     18.51 o 
 -10   6   1        0.25       -7.33     11.69 o 
  -9   6   1       67.49       56.90     14.67 o 
  -8   6   1      822.21      853.89    129.64 o 
  -7   6   1      152.02      177.97     26.20 o 
  -6   6   1        8.30        8.43     10.24 o 
  -5   6   1     1781.66     1785.36     65.45 o 
  -4   6   1     2713.21     2652.15     72.40 o 
  -3   6   1        8.50       11.43      6.87 o 
  -2   6   1     1376.98     1250.59     34.38 o 
  -1   6   1      709.21      764.89     27.92 o 
   0   6   1       27.39       40.91      6.79 o 
   1   6   1      273.09      344.60     14.90 o 
   2   6   1       12.35        6.83      7.38 o 
   3   6   1     1329.09     1402.22     98.31 o 
   4   6   1      315.58      272.44     17.13 o 
   5   6   1       46.46       63.10     10.23 o 
   6   6   1       21.08        9.70     10.19 o 
   7   6   1       60.48       78.71     21.34 o 
   8   6   1      127.20       91.87     13.95 o 
   9   6   1       97.93      117.68     15.89 o 
  -9   7   1        0.15       -9.95     13.01 o 
  -8   7   1        6.13        2.14     11.67 o 
  -7   7   1        8.73       -1.98     18.37 o 
  -6   7   1        1.62       -3.95     11.88 o 
  -5   7   1        0.15       -1.24     12.69 o 
  -4   7   1       52.26       50.43     13.04 o 
  -3   7   1      105.38      127.22     12.98 o 
  -2   7   1       94.13       97.45     16.75 o 
  -1   7   1        0.35       -5.59      7.56 o 
   0   7   1        3.13        5.25      7.77 o 
   1   7   1       29.52       39.06      9.58 o 
   2   7   1      886.05      805.93     32.61 o 
   3   7   1      201.80      191.51     15.83 o 
   4   7   1      194.10      198.66     16.87 o 
   5   7   1      615.31      631.15     43.21 o 
   6   7   1       10.42       20.64     10.98 o 
   7   7   1       46.36       32.30     13.58 o 
   8   7   1       19.71       -3.66     17.02 o 
  -6   8   1       40.02       30.56     16.75 o 
  -5   8   1       22.35       25.69     12.29 o 
  -4   8   1       12.49       15.72     11.92 o 
  -3   8   1       73.90       83.06     14.93 o 
  -1   8   1       24.65        7.95     12.03 o 
   0   8   1        4.45       -0.87     11.26 o 
   1   8   1      515.54      419.05     23.10 o 
   2   8   1      309.83      330.39     20.60 o 
   3   8   1       11.98       -8.64     11.34 o 
   4   8   1        5.04       -4.32     11.88 o 
   5   8   1       25.03       29.78     14.04 o 
 -13   0   2     2145.36     2539.46     75.18 o 
 -12   0   2       70.03       74.89     11.69 o 
 -11   0   2        7.41       -3.47     13.68 o 
 -10   0   2      848.73      799.74     33.55 o 
  -9   0   2     6903.62     6667.16    168.43 o 
  -8   0   2     6833.91     6802.68    170.80 o 
  -7   0   2     2914.97     2986.14     77.91 o 
  -6   0   2    10148.33     9065.84    221.72 o 
  -5   0   2     3138.89     2936.01     85.26 o 
  -4   0   2     7096.98     7227.44    175.70 o 
  -3   0   2      119.97      100.13      5.55 o 
  -2   0   2    15611.50    18548.55   2349.19 o 
  -1   0   2     1471.03     1091.14     48.62 o 
   0   0   2       23.82       16.63      3.27 o 
   1   0   2      950.60     1065.67     58.88 o 
   2   0   2       26.96       22.48      4.04 o 
   3   0   2      311.59      320.59     13.94 o 
   4   0   2       92.78      121.17     13.46 o 
   5   0   2       38.58       55.45      8.07 o 
   6   0   2    10564.09     9619.37    248.29 o 
   7   0   2     8715.11     8517.76    213.07 o 
   8   0   2      988.93     1001.03     55.03 o 
   9   0   2     2971.73     3042.00     95.13 o 
  10   0   2      595.24      668.19     58.34 o 
  11   0   2      100.53       99.39     32.41 o 
  12   0   2      195.02      226.87     41.59 o 
  13   0   2      485.07      532.61     56.72 o 
 -14   1   2       52.90       47.40     13.65 o 
 -13   1   2      341.98      348.21     21.68 o 
 -12   1   2      479.87      509.45     21.46 o 
 -11   1   2       21.05        3.88      5.21 o 
 -10   1   2       30.38        7.79      6.27 o 
  -9   1   2      110.01       94.08      8.34 o 
  -8   1   2     2178.53     2222.72     48.98 o 
  -7   1   2     5160.33     5154.13    103.31 o 
  -6   1   2       56.88       65.68      5.53 o 
  -5   1   2     3440.17     3556.96     71.35 o 
  -4   1   2     9414.84     9301.80    179.66 o 
  -3   1   2     5729.47     5960.19    109.89 o 
  -2   1   2       35.07       66.29      3.56 o 
  -1   1   2     5902.83     7631.75    300.17 o 
   0   1   2    14386.24    15511.09    283.83 o 
   1   1   2    15214.38    16964.89    397.53 o 
   2   1   2      626.60      677.58     14.83 o 
   3   1   2     3093.36     3033.93     54.19 o 
   4   1   2      241.40      156.64      5.76 o 
   5   1   2      277.58      225.00      8.70 o 
   6   1   2      178.57      214.76     12.12 o 
   7   1   2      956.93      971.99     23.77 o 
   8   1   2     4409.01     4357.80    110.49 o 
   9   1   2      411.90      589.62    131.26 o 
  10   1   2      681.70      710.71     27.99 o 
  11   1   2       10.91       -1.18      9.30 o 
  12   1   2       52.85      112.55     25.59 o 
 -14   2   2      380.59      387.23     24.11 o 
 -13   2   2      384.87      440.41     24.14 o 
 -12   2   2       29.69       13.92     15.95 o 
 -11   2   2      415.78      386.98     20.66 o 
 -10   2   2        5.34       -4.39      5.66 o 
  -9   2   2     1792.89     1839.28     39.66 o 
  -8   2   2     1592.88     1487.16     32.44 o 
  -7   2   2      255.15      262.53      9.41 o 
  -6   2   2     9726.34     9471.55    175.88 o 
  -5   2   2      982.53      979.15     21.52 o 
  -4   2   2       85.68       97.25      4.56 o 
  -3   2   2        9.51        5.22      2.94 o 
  -2   2   2      470.36      528.59     15.15 o 
  -1   2   2     8156.60     8738.78    233.37 o 
   0   2   2     8396.76     9297.21    185.56 o 
   1   2   2    12752.58    13876.21    276.06 o 
   2   2   2     9154.32     9285.25    220.23 o 
   3   2   2      168.34      158.36      9.65 o 
   4   2   2     1217.38     1168.81     25.15 o 
   5   2   2      121.06      128.26      6.51 o 
   6   2   2     1301.06     1231.06     34.93 o 
   7   2   2     2253.59     2114.82     52.98 o 
   8   2   2      699.12      708.34     24.78 o 
   9   2   2     1202.89     1258.97     37.05 o 
  10   2   2      643.36      695.89     26.25 o 
  11   2   2       62.39       79.39     15.98 o 
  12   2   2       15.70       26.39     16.02 o 
 -13   3   2        0.18      -26.82     23.38 o 
 -12   3   2        2.83        3.05     16.76 o 
 -11   3   2       76.07       81.95     12.74 o 
 -10   3   2      422.03      398.82     20.67 o 
  -9   3   2      120.39       93.19     11.14 o 
  -8   3   2     1911.33     1809.46     39.18 o 
  -7   3   2     5924.13     5727.02    109.39 o 
  -6   3   2     2145.92     2192.44     44.51 o 
  -5   3   2      556.83      533.47     16.13 o 
  -4   3   2       57.25       78.47      5.01 o 
  -3   3   2      589.91      651.88     16.59 o 
  -2   3   2        0.15        7.88      4.32 o 
  -1   3   2      213.47      159.95     18.91 o 
   0   3   2    12917.92    13976.98    278.87 o 
   1   3   2      974.55      933.54     21.72 o 
   2   3   2       57.98       88.01      7.88 o 
   3   3   2       99.39      124.67      9.52 o 
   4   3   2     1191.80     1333.00     37.41 o 
   5   3   2      121.28      125.31      9.29 o 
   6   3   2      965.73      899.34     26.94 o 
   7   3   2      209.46      206.51     13.96 o 
   8   3   2      405.37      397.83     27.83 o 
   9   3   2      104.08       89.33     11.37 o 
  10   3   2      127.19      120.74     13.53 o 
  11   3   2      454.89      517.36     25.98 o 
  12   3   2      140.60      123.79     16.95 o 
 -13   4   2       29.44       38.29     13.73 o 
 -12   4   2      556.36      573.36     28.53 o 
 -11   4   2       81.86       74.33     13.16 o 
 -10   4   2       53.18       48.51     17.04 o 
  -9   4   2     1057.53     1044.51     36.92 o 
  -8   4   2      737.32      702.11     27.21 o 
  -7   4   2       57.67       73.03      8.80 o 
  -6   4   2      268.91      286.94     11.67 o 
  -5   4   2       47.00       61.06      5.86 o 
  -4   4   2      250.65      245.39     16.84 o 
  -3   4   2     1233.31     1175.13     28.05 o 
  -1   4   2       16.85       39.20      7.29 o 
   0   4   2       82.61       97.81      8.79 o 
   1   4   2    16108.25    17051.43    384.95 o 
   2   4   2     1701.39     1818.88     40.58 o 
   3   4   2        2.40        8.23      9.65 o 
   4   4   2       66.06       72.29      9.57 o 
   5   4   2      282.74      245.04     12.83 o 
   6   4   2       31.68       31.16      7.59 o 
   7   4   2      214.72      272.15     35.32 o 
   8   4   2      363.05      350.51     17.96 o 
   9   4   2      102.25      111.46     12.90 o 
  10   4   2       54.62       55.17     13.48 o 
  11   4   2      105.46      133.90     20.87 o 
 -12   5   2        0.96       -6.18     11.45 o 
 -11   5   2       74.30       93.54     14.43 o 
 -10   5   2        0.52        4.77      9.62 o 
  -9   5   2        0.30       -2.34      8.96 o 
  -8   5   2      218.04      269.19     21.26 o 
  -7   5   2       11.84       18.37     10.53 o 
  -6   5   2      498.87      461.97     45.10 o 
  -5   5   2      531.02      545.25     25.52 o 
  -4   5   2       33.52       38.65      5.56 o 
  -3   5   2      822.02      828.23     23.74 o 
  -1   5   2      637.34      687.93     24.51 o 
   0   5   2      140.73      138.50      8.07 o 
   1   5   2       47.78       60.87      9.64 o 
   2   5   2      773.08      800.45     32.46 o 
   3   5   2      300.23      321.21     15.31 o 
   4   5   2      540.70      536.24     21.41 o 
   5   5   2        8.36        3.42      8.19 o 
   6   5   2      580.09      567.21     21.72 o 
   7   5   2       11.20        4.87      8.27 o 
   8   5   2       15.87       12.07     12.01 o 
   9   5   2      118.10       96.40     14.00 o 
  10   5   2       68.69       40.49     12.42 o 
 -11   6   2        7.34       14.08     14.53 o 
 -10   6   2      297.34      270.06     29.71 o 
  -9   6   2       51.02       65.91     28.90 o 
  -8   6   2       43.75       64.27     13.96 o 
  -7   6   2      386.01      392.08     25.61 o 
  -6   6   2      477.58      487.76     28.36 o 
  -5   6   2      437.76      422.01     24.33 o 
  -4   6   2       93.17       89.71      9.63 o 
  -3   6   2       65.46       57.36     10.47 o 
  -2   6   2      790.34      726.40     69.16 o 
  -1   6   2        4.59       -1.39      5.09 o 
   0   6   2       19.12       43.01     10.37 o 
   1   6   2      387.21      363.05     23.77 o 
   2   6   2      317.44      359.20     16.51 o 
   3   6   2     1857.32     1840.98     78.86 o 
   4   6   2      383.30      401.77     21.93 o 
   5   6   2      142.53      135.96     13.09 o 
   6   6   2      213.97      208.83     14.94 o 
   7   6   2       21.13       19.34     10.57 o 
   8   6   2       31.41       40.13     15.11 o 
   9   6   2      217.45      209.10     19.22 o 
  -9   7   2      292.12      232.88     23.47 o 
  -8   7   2      262.54      249.45     23.42 o 
  -7   7   2      964.72      975.41     62.93 o 
  -6   7   2      265.81      294.29     25.66 o 
  -5   7   2       74.03       97.29     15.02 o 
  -4   7   2      285.32      267.38     22.15 o 
  -3   7   2      188.03      224.24     21.34 o 
  -2   7   2      106.93      100.60     11.03 o 
  -1   7   2      580.54      581.58     28.23 o 
   0   7   2      518.09      616.21     49.16 o 
   1   7   2      511.09      447.05     22.58 o 
   2   7   2       45.63       49.85     30.79 o 
   3   7   2        2.75        7.36     11.61 o 
   4   7   2      344.57      362.19     37.00 o 
   5   7   2       45.17       39.88     13.43 o 
   6   7   2       22.01       25.39     11.85 o 
   7   7   2      135.86      125.61     18.27 o 
  -6   8   2      174.43      181.60     20.34 o 
  -5   8   2      347.92      319.33     24.44 o 
  -4   8   2      256.90      304.45     60.77 o 
  -3   8   2      244.47      257.12     45.91 o 
  -2   8   2      765.47      795.67     52.40 o 
  -1   8   2      927.93      893.83     38.39 o 
   0   8   2        0.89       -1.62     16.75 o 
   1   8   2      332.38      475.89     25.17 o 
   2   8   2      429.00      382.79     22.82 o 
   3   8   2       84.46       79.37     13.48 o 
   4   8   2       29.60       51.32     15.66 o 
   5   8   2      405.73      402.92     58.34 o 
 -15   1   3       42.99       48.82     22.42 o 
 -14   1   3      122.45      112.52     15.08 o 
 -13   1   3      406.00      468.00     22.57 o 
 -12   1   3      352.80      356.95     14.94 o 
 -11   1   3       93.23       90.24      7.65 o 
 -10   1   3        3.76       -7.08      4.79 o 
  -9   1   3        5.59        9.87      5.56 o 
  -8   1   3      109.65       93.00      8.27 o 
  -7   1   3       24.89       40.85      7.12 o 
  -6   1   3     2619.55     2511.14     45.98 o 
  -5   1   3     1116.82     1018.36     20.33 o 
  -4   1   3     7524.05     8086.65    165.56 o 
  -3   1   3    10177.43    11513.66    353.31 o 
  -2   1   3     1466.21     1830.93     68.31 o 
  -1   1   3     8851.76    10324.77    189.89 o 
   0   1   3      139.68      195.88      8.19 o 
   1   1   3      407.11      379.56     12.16 o 
   2   1   3     4221.40     4171.90     78.50 o 
   3   1   3     2944.40     2926.11     56.70 o 
   4   1   3     3706.37     3732.89     71.95 o 
   5   1   3       24.84       27.57      5.80 o 
   6   1   3      575.96      543.68     14.94 o 
   7   1   3      257.35      246.73     13.05 o 
   8   1   3      109.44      115.83     10.48 o 
   9   1   3      397.90      429.37     20.58 o 
  10   1   3      235.67      297.79     18.35 o 
  11   1   3        2.83       26.20     22.15 o 
  12   1   3        0.10      -19.24     21.38 o 
 -14   2   3      131.20      130.00     15.66 o 
 -13   2   3      830.36      918.08     35.98 o 
 -12   2   3     1339.89     1425.15     47.15 o 
 -11   2   3       19.78       32.80     17.61 o 
 -10   2   3      723.60      719.98     21.64 o 
  -9   2   3     1298.59     1179.03     27.23 o 
  -8   2   3        2.07       -0.63      5.14 o 
  -7   2   3     4724.91     4654.04     88.98 o 
  -6   2   3     3942.67     3969.84     87.56 o 
  -5   2   3     1934.66     1720.69     40.06 o 
  -4   2   3     1080.22     1080.11     24.69 o 
  -3   2   3    10542.78    11005.33    224.54 o 
  -2   2   3      803.95      836.93     22.30 o 
  -1   2   3        6.77        2.56      1.89 o 
   0   2   3     5094.59     5394.30     99.94 o 
   1   2   3       80.16       73.14      6.31 o 
   2   2   3      284.01      320.60     20.82 o 
   3   2   3       75.11      102.58      9.10 o 
   4   2   3     1735.23     1613.67     52.37 o 
   5   2   3     1533.22     1519.93     39.11 o 
   6   2   3      721.40      687.13     22.64 o 
   7   2   3      631.68      615.85     22.05 o 
   8   2   3      271.24      277.55     18.79 o 
   9   2   3      237.36      269.85     15.75 o 
  10   2   3      630.35      615.44     31.50 o 
  11   2   3       59.66       59.87     13.60 o 
  12   2   3      683.30      848.68     54.48 o 
 -14   3   3        5.57      -10.66     25.94 o 
 -13   3   3      298.52      332.83     22.39 o 
 -12   3   3     1025.96     1048.09     39.02 o 
 -11   3   3      283.03      303.84     18.78 o 
 -10   3   3      500.81      445.90     21.48 o 
  -9   3   3     1260.50     1207.46     31.73 o 
  -8   3   3     1971.43     1988.34     41.99 o 
  -7   3   3      261.40      252.87     10.12 o 
  -6   3   3       17.08       26.99      4.89 o 
  -5   3   3     1887.04     1786.04     39.92 o 
  -4   3   3     4676.70     4855.62    120.63 o 
  -3   3   3     4948.31     5143.01    122.13 o 
  -2   3   3      139.47      141.02      9.81 o 
  -1   3   3     9406.95    10022.00    200.67 o 
   0   3   3     8968.58     9244.21    185.39 o 
   1   3   3        6.33       33.38      8.17 o 
   2   3   3       31.95       28.44     19.18 o 
   3   3   3     9219.51     9352.76    223.68 o 
   4   3   3     3052.25     3032.41     77.38 o 
   5   3   3       21.91       33.00      8.12 o 
   6   3   3     3404.86     3142.51     74.17 o 
   7   3   3      896.31      956.10     30.24 o 
   8   3   3      187.23      203.91     14.17 o 
   9   3   3       14.91       -4.27      9.29 o 
  10   3   3       35.92       73.29     13.02 o 
  11   3   3      670.42      772.64     30.67 o 
 -13   4   3      381.03      437.21     25.18 o 
 -12   4   3       69.11       70.85     15.68 o 
 -11   4   3      691.44      707.24     30.09 o 
 -10   4   3     1639.20     1649.38     52.18 o 
  -9   4   3      104.34      106.30     12.18 o 
  -8   4   3      290.25      251.45     18.50 o 
  -7   4   3     1088.53     1167.30     34.27 o 
  -6   4   3     3599.07     3724.07     80.24 o 
  -5   4   3     4349.95     4351.47     92.74 o 
  -4   4   3      250.73      254.69      9.92 o 
  -3   4   3     4773.52     4584.57    111.27 o 
  -2   4   3     3299.32     3114.88     76.82 o 
  -1   4   3        1.40       -2.36      6.68 o 
   0   4   3     3110.10     3072.95     73.34 o 
   1   4   3    10031.88    10090.39    203.38 o 
   2   4   3     7420.49     7335.53    177.57 o 
   3   4   3     1607.22     1562.44     44.78 o 
   4   4   3      419.44      392.11     17.01 o 
   5   4   3      946.80      964.46     31.22 o 
   6   4   3       85.90       76.72      9.62 o 
   7   4   3      109.17       96.84     14.85 o 
   8   4   3      556.00      577.38     23.48 o 
   9   4   3      838.27      901.50     37.74 o 
  10   4   3      759.94      826.73     68.43 o 
 -12   5   3      336.74      338.74     35.11 o 
 -11   5   3      515.29      508.10     30.77 o 
 -10   5   3      279.85      284.17     23.02 o 
  -9   5   3     3253.05     3361.27    119.11 o 
  -8   5   3     2172.18     2227.44     79.22 o 
  -7   5   3     1516.26     1447.79     55.10 o 
  -6   5   3      179.23      198.59     16.12 o 
  -5   5   3      193.16      188.59      9.54 o 
  -4   5   3      867.94      839.60     22.51 o 
  -3   5   3       47.29       45.85      6.71 o 
  -2   5   3     2325.14     2390.35     69.44 o 
  -1   5   3     3426.23     3248.89     78.20 o 
   0   5   3     1716.18     1722.06     43.98 o 
   1   5   3     1535.19     1522.03     54.02 o 
   2   5   3      312.35      322.74     16.80 o 
   3   5   3      454.47      459.86     20.92 o 
   4   5   3     1189.74     1124.28     35.48 o 
   5   5   3      123.42      114.68     14.22 o 
   6   5   3     1068.02     1071.63     32.93 o 
   7   5   3      800.24      822.92     28.91 o 
   8   5   3      203.62      233.16     16.87 o 
   9   5   3       43.03       44.39     12.50 o 
  10   5   3      156.94      137.78     17.50 o 
 -11   6   3      411.74      472.14     31.36 o 
 -10   6   3      746.37      769.54     40.78 o 
  -9   6   3      100.01       99.68     17.17 o 
  -8   6   3      681.99      709.36     36.13 o 
  -7   6   3        5.46       17.71     17.29 o 
  -6   6   3      185.73      171.19     17.05 o 
  -5   6   3      452.22      400.36     23.61 o 
  -4   6   3      256.16      274.84     14.76 o 
  -3   6   3      988.73     1007.78     31.71 o 
  -2   6   3     1557.81     1635.25     43.42 o 
  -1   6   3      137.13      135.98     19.18 o 
   0   6   3        0.96        0.74     10.26 o 
   1   6   3     2446.11     2430.90     79.14 o 
   2   6   3     5223.62     5226.46    157.13 o 
   3   6   3      324.33      287.76     17.78 o 
   4   6   3      552.86      489.71     31.14 o 
   5   6   3     1561.07     1527.15     46.51 o 
   6   6   3       65.37       71.73     11.31 o 
   7   6   3      157.96      160.23     16.09 o 
   8   6   3      187.89      204.63     24.04 o 
  -9   7   3      288.16      280.62     44.29 o 
  -8   7   3      113.48       98.95     17.25 o 
  -7   7   3       77.68       87.97     16.24 o 
  -6   7   3       24.19       33.74     11.85 o 
  -5   7   3      248.66      235.54     43.75 o 
  -4   7   3     1634.36     1659.46     61.62 o 
  -3   7   3      502.01      477.01     26.20 o 
  -2   7   3       72.48       79.53     12.46 o 
  -1   7   3       44.49       55.85     12.76 o 
   0   7   3       18.87        2.32     11.92 o 
   1   7   3       49.04       50.34     14.23 o 
   2   7   3       28.13       41.89     10.76 o 
   3   7   3      821.56      721.97     37.27 o 
   4   7   3      465.62      481.16     25.96 o 
   5   7   3        0.37       11.00     10.04 o 
   6   7   3       25.61       16.93     18.91 o 
   7   7   3        0.57       -1.67     12.89 o 
  -7   8   3        3.16      -17.40     11.60 o 
  -6   8   3      195.51      223.01     40.78 o 
  -5   8   3       35.32       15.50     24.58 o 
  -4   8   3        2.87       12.96     29.17 o 
  -3   8   3       93.38       67.46     17.91 o 
  -2   8   3       84.89       91.82     18.65 o 
  -1   8   3        5.76       -9.18     16.21 o 
   0   8   3       33.75       37.37     12.71 o 
   1   8   3       89.69      141.68     15.83 o 
   2   8   3       45.79       28.63     11.69 o 
   3   8   3       30.91        1.85     10.28 o 
   4   8   3      484.75      449.42     33.49 o 
 -15   0   4      509.32      617.95     89.13 o 
 -14   0   4      724.35      811.52     40.11 o 
 -13   0   4       34.91       10.87     11.58 o 
 -12   0   4      133.07      127.93     13.52 o 
 -11   0   4     1346.01     1373.57     46.20 o 
 -10   0   4       90.37       68.23     13.07 o 
  -9   0   4      287.98      224.48     12.31 o 
  -8   0   4       11.00       29.69      8.79 o 
  -7   0   4    24522.41    23734.86    572.40 o 
  -6   0   4    18811.44    19828.79    521.67 o 
  -5   0   4      389.68      426.62     27.53 o 
  -4   0   4      719.07      845.05     54.56 o 
  -3   0   4    14861.55    16123.11    390.66 o 
  -2   0   4    12951.79    13427.66    377.12 o 
  -1   0   4      711.11      706.15     23.21 o 
   0   0   4    20656.02    21896.38    613.62 o 
   1   0   4    16642.15    17045.57   1394.17 o 
   2   0   4     8830.99     8957.40    526.12 o 
   3   0   4     8975.05     8869.43    257.54 o 
   4   0   4     1577.81     1392.97     39.16 o 
   5   0   4     2173.50     2089.60     56.98 o 
   6   0   4      257.07      246.58     15.98 o 
   7   0   4      171.29      167.74     16.21 o 
   8   0   4      224.77      252.26     37.27 o 
   9   0   4        5.68      -40.51     27.01 o 
  10   0   4        0.44      -29.71     28.63 o 
  11   0   4       85.16      108.03     38.89 o 
 -15   1   4      190.22      175.79     20.76 o 
 -14   1   4      325.28      290.77     21.96 o 
 -13   1   4     2552.91     2696.81     60.17 o 
 -12   1   4     1355.66     1416.30     36.30 o 
 -11   1   4       51.15       37.02      9.91 o 
 -10   1   4      138.08      119.88      7.44 o 
  -9   1   4     1081.28      924.81     21.34 o 
  -8   1   4     1425.36     1352.18     27.86 o 
  -7   1   4      365.76      361.44     14.01 o 
  -6   1   4    17127.60    17705.34    302.10 o 
  -5   1   4    10648.01    10508.23    213.88 o 
  -4   1   4       28.04       36.57      6.58 o 
  -3   1   4       71.60      157.64     11.17 o 
  -2   1   4     9447.27    11784.39    241.82 o 
  -1   1   4      585.89      559.24     15.02 o 
   0   1   4     6804.93     7449.33    149.79 o 
   1   1   4     2848.86     3136.90     65.29 o 
   2   1   4    12790.42    13018.87    239.54 o 
   3   1   4     7001.90     6493.19    122.31 o 
   4   1   4     4103.32     4449.11     79.61 o 
   5   1   4      842.50      900.13     20.31 o 
   6   1   4     1670.89     1607.30     44.67 o 
   7   1   4     5230.78     5283.85    119.51 o 
   8   1   4        1.10        5.25      7.01 o 
   9   1   4     1399.07     1490.96     46.78 o 
  10   1   4      363.76      347.14     33.55 o 
  11   1   4       10.48       11.12     21.84 o 
 -15   2   4      258.55      306.95     40.52 o 
 -14   2   4      241.07      240.82     19.03 o 
 -13   2   4       14.84        7.02     15.15 o 
 -12   2   4      355.90      331.36     19.74 o 
 -11   2   4       93.24       78.65     15.27 o 
 -10   2   4       36.85       38.74     10.79 o 
  -9   2   4      554.44      485.43     20.71 o 
  -8   2   4     1728.96     1748.81     42.57 o 
  -7   2   4     7373.67     7145.13    134.07 o 
  -6   2   4     1878.64     2115.74     46.70 o 
  -5   2   4      891.39      919.01     25.50 o 
  -4   2   4     2254.19     2454.03     53.33 o 
  -3   2   4      558.84      538.25     16.18 o 
  -2   2   4     2079.53     2358.36     80.38 o 
  -1   2   4     2897.76     3091.08     58.44 o 
   0   2   4     4548.40     4438.53     82.86 o 
   1   2   4     5423.73     5278.54    127.47 o 
   2   2   4      325.85      334.69     14.70 o 
   3   2   4       45.51       45.71      8.13 o 
   4   2   4      235.63      255.54     15.14 o 
   5   2   4      464.54      394.87     16.07 o 
   6   2   4      524.22      561.98     23.08 o 
   7   2   4      401.59      386.50     18.79 o 
   8   2   4     2187.41     2244.99     58.05 o 
   9   2   4      347.75      338.46     19.63 o 
  10   2   4       53.03       29.46     16.75 o 
  11   2   4        1.44        5.88     11.03 o 
 -14   3   4       10.66       -4.80     10.84 o 
 -13   3   4        1.78        2.13     10.56 o 
 -12   3   4       95.66       84.02     22.85 o 
 -11   3   4        7.79       -0.37      8.77 o 
 -10   3   4      231.08      219.42     15.63 o 
  -9   3   4       66.19       63.71     10.28 o 
  -8   3   4     3946.23     3888.61     84.66 o 
  -7   3   4     1588.08     1377.36     33.09 o 
  -6   3   4       41.58       26.62      5.77 o 
  -5   3   4      616.33      593.33     15.89 o 
  -4   3   4     1313.53     1347.71     30.70 o 
  -3   3   4     2488.37     2537.42     62.71 o 
  -2   3   4     2703.80     2849.72     61.10 o 
  -1   3   4     3254.77     3146.98     60.22 o 
   0   3   4     1975.50     1866.01     36.99 o 
   1   3   4      461.92      456.37     17.20 o 
   2   3   4     1890.60     1752.23     47.92 o 
   3   3   4      158.28      141.56     11.70 o 
   4   3   4     1369.71     1342.57     40.89 o 
   5   3   4        3.62       23.01     12.40 o 
   6   3   4      285.70      261.99     24.79 o 
   7   3   4      874.21      799.10     27.35 o 
   8   3   4      359.34      382.07     21.96 o 
   9   3   4       86.15       79.68     17.39 o 
  10   3   4        0.85        0.98     10.55 o 
  11   3   4       38.82       18.08     29.10 o 
 -13   4   4        2.83        1.63     11.61 o 
 -12   4   4      572.27      628.58     37.22 o 
 -11   4   4      178.14      181.69     16.16 o 
 -10   4   4      166.69      166.01     17.83 o 
  -9   4   4        4.04      -11.76      8.69 o 
  -8   4   4      752.47      816.04     26.89 o 
  -7   4   4      490.01      461.00     30.12 o 
  -6   4   4      813.63      803.17     25.11 o 
  -5   4   4     2902.01     2945.68     76.42 o 
  -4   4   4       87.01      129.39      7.25 o 
  -3   4   4     3084.53     3133.71     77.89 o 
  -2   4   4      216.61      263.52     10.89 o 
  -1   4   4     1814.55     1920.24     43.24 o 
   0   4   4     2943.67     3131.73     66.30 o 
   1   4   4        7.51       23.95      7.35 o 
   2   4   4     1382.16     1410.55     40.96 o 
   3   4   4      524.43      499.02     21.92 o 
   4   4   4      325.59      309.89     13.66 o 
   5   4   4      231.87      205.70     14.05 o 
   6   4   4     1019.60      990.59     31.29 o 
   7   4   4       44.07       35.86     21.05 o 
   8   4   4      852.01      870.95     38.59 o 
   9   4   4      227.37      247.93     18.00 o 
  10   4   4      211.52      201.72     17.40 o 
 -13   5   4        0.64        0.22     14.46 o 
 -12   5   4      116.36      151.10     24.31 o 
 -11   5   4       35.35       50.70     17.29 o 
 -10   5   4      928.79      869.87     40.92 o 
  -9   5   4      541.23      549.46     29.96 o 
  -8   5   4       13.01       -6.70      9.68 o 
  -7   5   4      100.45       92.86     32.14 o 
  -6   5   4      257.79      246.09     13.33 o 
  -5   5   4       57.36       68.32      8.03 o 
  -4   5   4       98.66       94.69      6.81 o 
  -3   5   4      376.05      391.71     15.97 o 
  -2   5   4      380.97      339.97     12.98 o 
  -1   5   4       16.55       29.95      5.69 o 
   0   5   4      386.32      432.38     53.21 o 
   1   5   4      171.45      165.75     12.22 o 
   2   5   4      175.85      193.54     13.96 o 
   3   5   4      322.32      316.53     17.76 o 
   4   5   4       36.98       42.23      9.91 o 
   5   5   4      194.90      176.92     14.16 o 
   6   5   4      225.36      234.18     15.35 o 
   7   5   4       59.72       74.38     23.47 o 
   8   5   4       20.86       22.40     10.77 o 
   9   5   4       33.22       34.67     12.77 o 
 -11   6   4      323.00      333.80     41.05 o 
 -10   6   4      558.35      612.62     46.99 o 
  -9   6   4       75.22       63.81     19.18 o 
  -8   6   4      103.08      120.01     16.76 o 
  -7   6   4       18.80       13.82     10.11 o 
  -6   6   4      150.00      145.55     15.24 o 
  -5   6   4      364.84      367.67     17.69 o 
  -4   6   4      203.55      199.50     15.55 o 
  -3   6   4      552.98      598.65     19.39 o 
  -2   6   4       61.16       55.75      7.16 o 
  -1   6   4     1011.88      959.81     33.17 o 
   0   6   4      448.95      443.23     25.02 o 
   1   6   4     1533.05     1479.95     54.20 o 
   2   6   4     1106.22     1107.81     44.30 o 
   3   6   4       60.99       65.05      8.94 o 
   4   6   4       42.73       44.00     10.03 o 
   5   6   4        1.34        5.78     14.35 o 
   6   6   4      139.70      142.05     29.03 o 
   7   6   4      457.22      456.36     22.49 o 
   8   6   4      167.25      183.45     18.68 o 
  -9   7   4      678.52      677.18     37.35 o 
  -8   7   4      200.09      251.64     23.14 o 
  -7   7   4      322.56      347.91     25.35 o 
  -6   7   4       10.15        9.00     10.46 o 
  -5   7   4      356.20      350.62     27.28 o 
  -4   7   4      162.85      174.46     16.35 o 
  -3   7   4      510.31      565.97     25.39 o 
  -2   7   4     2233.48     2255.68     65.91 o 
  -1   7   4     1314.41     1267.18     48.67 o 
   0   7   4      114.23       81.69     15.66 o 
   1   7   4       61.29       55.02     14.70 o 
   2   7   4      333.19      375.41     18.66 o 
   3   7   4       41.92       49.44     18.10 o 
   4   7   4      110.19      126.96     17.02 o 
   5   7   4      293.35      305.97     22.08 o 
   6   7   4      364.94      386.52     24.20 o 
  -7   8   4      215.70      235.57     27.01 o 
  -6   8   4        8.81        4.34     12.06 o 
  -5   8   4       61.15       25.93     32.41 o 
  -4   8   4       66.40       78.12     19.37 o 
  -3   8   4      149.27      117.40     20.53 o 
  -2   8   4        1.83      -20.53     17.83 o 
  -1   8   4       13.76       13.01     13.14 o 
   0   8   4       98.63       89.21     26.47 o 
   1   8   4       49.95       44.76     19.18 o 
   2   8   4      682.03      594.87     29.98 o 
   3   8   4       89.34       77.20     13.98 o 
 -15   1   5        2.80        1.56     12.23 o 
 -14   1   5        3.01       -4.43      9.71 o 
 -13   1   5      373.33      309.92     14.52 o 
 -12   1   5      451.42      431.64     16.40 o 
 -11   1   5      223.88      209.65     10.75 o 
 -10   1   5      154.09      157.67      8.66 o 
  -9   1   5      649.39      582.06     15.16 o 
  -8   1   5      270.11      333.51     16.78 o 
  -7   1   5     1391.73     1171.28     26.20 o 
  -6   1   5     9402.74     9426.94    198.89 o 
  -5   1   5     5810.69     5990.71    142.07 o 
  -4   1   5      944.63     1056.39     37.35 o 
  -3   1   5       53.74       36.96      5.32 o 
  -2   1   5       10.61        6.09      2.44 o 
  -1   1   5     4481.72     5092.90    122.31 o 
   0   1   5     5701.12     5925.24    120.53 o 
   1   1   5     1521.16     1460.91     38.05 o 
   2   1   5     2067.18     2356.99     68.46 o 
   3   1   5       27.60        5.72      6.78 o 
   4   1   5     1730.90     1649.41     46.70 o 
   5   1   5      312.81      338.98     14.35 o 
   6   1   5      227.08      211.42     13.80 o 
   7   1   5        0.32       -1.04     10.83 o 
   8   1   5       83.63       64.08     13.80 o 
   9   1   5      168.74      145.12     28.20 o 
  10   1   5      349.57      369.28     36.66 o 
  11   1   5       62.32       41.30     24.44 o 
 -15   2   5      499.66      507.77     33.16 o 
 -14   2   5      108.38      113.09     19.82 o 
 -13   2   5      394.44      402.62     32.77 o 
 -12   2   5      494.05      485.48     18.38 o 
 -11   2   5      182.24      174.24     10.62 o 
 -10   2   5     2361.75     2328.58     54.34 o 
  -9   2   5     4735.32     4428.10     95.73 o 
  -8   2   5      363.25      347.10     12.28 o 
  -7   2   5      359.75      441.01     13.05 o 
  -6   2   5     2062.37     2141.30     54.68 o 
  -5   2   5      230.46      255.51     10.95 o 
  -4   2   5      381.98      523.94     16.30 o 
  -3   2   5     1440.19     1577.70     48.22 o 
  -2   2   5      404.14      486.95     22.28 o 
  -1   2   5     1760.95     1748.95     45.06 o 
   0   2   5     5893.58     6404.66    118.93 o 
   1   2   5     7012.13     7017.48    142.43 o 
   2   2   5      165.01      173.98     17.45 o 
   3   2   5     9568.12     9103.03    220.04 o 
   4   2   5     4445.88     4306.84    109.93 o 
   5   2   5      462.30      461.40     17.94 o 
   6   2   5     1267.97     1211.21     35.79 o 
   7   2   5     1290.64     1234.16     41.86 o 
   8   2   5       28.87       29.72      8.86 o 
   9   2   5      515.83      498.02     24.41 o 
  10   2   5      236.00      252.19     24.21 o 
 -14   3   5      224.23      252.71     20.00 o 
 -13   3   5      346.62      311.31     23.72 o 
 -12   3   5      458.44      440.14     22.87 o 
 -11   3   5        6.00       12.39      7.80 o 
 -10   3   5     1168.02     1145.32     34.74 o 
  -9   3   5     1058.78     1052.74     48.07 o 
  -8   3   5       98.97       98.98     14.87 o 
  -7   3   5     3790.10     3814.34     94.29 o 
  -6   3   5     3809.14     3930.11     83.80 o 
  -5   3   5     4527.66     4846.15    101.82 o 
  -4   3   5      467.88      489.85     16.54 o 
  -3   3   5     6714.09     6952.54    144.13 o 
  -2   3   5     5559.29     5635.69    105.69 o 
  -1   3   5      917.11     1073.50     22.91 o 
   0   3   5     1630.11     1569.18     39.32 o 
   1   3   5     3559.65     3368.47     75.21 o 
   2   3   5      783.01      780.10     26.37 o 
   3   3   5     1091.34     1022.85     33.26 o 
   4   3   5        4.08        0.92      8.32 o 
   5   3   5      413.35      392.75     18.43 o 
   6   3   5      101.44       96.98     11.46 o 
   7   3   5        8.67        3.28      7.96 o 
   8   3   5        1.06       -2.98      8.48 o 
   9   3   5      805.50      783.28     32.22 o 
  10   3   5      268.95      294.95     33.24 o 
 -14   4   5       41.34       28.58     32.68 o 
 -13   4   5      274.70      276.04     24.05 o 
 -12   4   5     1166.35     1234.63     60.77 o 
 -11   4   5     1193.07     1239.18     52.33 o 
 -10   4   5       70.24       77.22     13.70 o 
  -9   4   5      898.58      859.20     28.35 o 
  -8   4   5      874.44      863.29     27.85 o 
  -7   4   5      480.72      506.21     25.42 o 
  -6   4   5        7.24       14.33      6.31 o 
  -5   4   5      226.75      172.57     13.57 o 
  -4   4   5     7564.00     7499.26    178.42 o 
  -3   4   5     2052.17     2020.89     45.76 o 
  -2   4   5      544.97      544.94     20.90 o 
  -1   4   5     4166.68     4213.85     92.80 o 
   0   4   5     1165.29     1143.07     56.84 o 
   1   4   5      383.82      365.35     17.29 o 
   2   4   5      153.68      165.55     12.53 o 
   3   4   5     1028.77      923.92     31.49 o 
   4   4   5     1125.94     1125.68     37.48 o 
   5   4   5      129.27      127.16     12.56 o 
   6   4   5      518.31      509.45     21.37 o 
   7   4   5      819.38      815.20     29.26 o 
   8   4   5      529.44      493.12     23.16 o 
   9   4   5      207.15      213.58     18.09 o 
 -13   5   5       41.06       32.05     15.02 o 
 -12   5   5       43.55       34.71     14.35 o 
 -11   5   5      429.81      440.04     28.90 o 
 -10   5   5      790.47      786.09     38.98 o 
  -9   5   5       99.35       90.14     15.12 o 
  -8   5   5      410.01      415.33     29.71 o 
  -7   5   5      115.72      105.77     10.26 o 
  -6   5   5       23.60       17.13     10.48 o 
  -5   5   5      136.15      112.00      9.36 o 
  -4   5   5        0.31       -5.20      8.86 o 
  -3   5   5     4054.88     4067.30     88.17 o 
  -2   5   5     7452.43     7319.32    153.20 o 
  -1   5   5     2338.34     2326.81     72.50 o 
   0   5   5      139.52      139.21     11.95 o 
   1   5   5        5.07        7.05      8.10 o 
   2   5   5     1094.31      982.41     33.35 o 
   3   5   5      294.10      267.45     17.51 o 
   4   5   5     1303.17     1338.59     35.53 o 
   5   5   5     2956.66     3023.27     81.67 o 
   6   5   5      846.84      945.07     31.89 o 
   7   5   5       21.98       13.79      9.65 o 
   8   5   5       40.77       64.18     12.33 o 
 -11   6   5      952.10     1075.21     56.99 o 
 -10   6   5      108.48      140.11     18.45 o 
  -9   6   5       40.73       17.74     12.55 o 
  -8   6   5      662.83      674.89     34.19 o 
  -7   6   5      371.89      441.08     25.94 o 
  -6   6   5       54.59       38.78      8.68 o 
  -5   6   5     1461.20     1291.74     71.00 o 
  -4   6   5     2893.03     2930.27     76.13 o 
  -3   6   5      624.56      633.88     20.20 o 
  -2   6   5     1262.72     1315.79     41.94 o 
  -1   6   5     1195.64     1179.52     45.05 o 
   0   6   5       22.13       11.88     11.38 o 
   1   6   5      997.49      991.75     41.03 o 
   2   6   5       63.91       73.85     13.91 o 
   3   6   5       54.46       32.14     11.72 o 
   4   6   5       10.61        2.47      9.60 o 
   5   6   5       38.49       41.65     10.62 o 
   6   6   5        2.34       -1.34     13.49 o 
   7   6   5        7.52        1.23      9.45 o 
 -10   7   5       70.28       75.80     26.74 o 
  -9   7   5      130.77      134.22     19.78 o 
  -8   7   5      186.68      181.61     20.26 o 
  -7   7   5       45.72       53.99     13.34 o 
  -6   7   5       38.07       46.79     13.01 o 
  -5   7   5      338.97      297.92     22.96 o 
  -4   7   5       96.87       74.89     16.63 o 
  -3   7   5      122.32      103.77     14.04 o 
  -2   7   5      415.50      363.92     23.85 o 
  -1   7   5        5.38        5.65     21.34 o 
   0   7   5      145.52      162.20     18.12 o 
   1   7   5      276.68      236.22     21.56 o 
   2   7   5       29.21       25.21     17.02 o 
   3   7   5      179.35      172.67     16.89 o 
   4   7   5        5.21        9.76     13.23 o 
   5   7   5      137.19      140.50     15.80 o 
  -7   8   5        5.58        4.74     13.44 o 
  -6   8   5        2.32       36.73     34.57 o 
  -5   8   5        2.84        2.04     16.53 o 
  -4   8   5      118.62      101.29     20.69 o 
  -3   8   5        5.03      -14.58     18.91 o 
  -2   8   5       24.99       32.73     14.88 o 
  -1   8   5       29.89       15.62     38.08 o 
   0   8   5       40.70       23.86     15.47 o 
   1   8   5       99.91       91.71     18.88 o 
   2   8   5      156.65      107.31     15.59 o 
 -16   0   6      643.42      829.20     42.57 o 
 -15   0   6     1392.03     1573.44     67.25 o 
 -14   0   6      113.40       88.98     15.47 o 
 -13   0   6     2022.65     2050.20     76.28 o 
 -12   0   6     3320.04     3087.22    104.89 o 
 -11   0   6       92.01       84.45     14.98 o 
 -10   0   6     2388.82     2344.73     64.87 o 
  -9   0   6     9529.64     8959.38    221.53 o 
  -8   0   6    11971.90    11073.18    332.44 o 
  -7   0   6      368.05      406.55     49.16 o 
  -6   0   6    10975.81    11667.93    780.00 o 
  -5   0   6     8498.18     9511.41    232.81 o 
  -4   0   6     1157.88     1579.45     55.26 o 
  -3   0   6     8913.81     9582.13    271.15 o 
  -2   0   6      464.60      386.68     54.56 o 
  -1   0   6    11119.97    11574.39    328.16 o 
   0   0   6    10881.52    11696.85    332.40 o 
   1   0   6      884.84     1104.20     51.05 o 
   2   0   6     1566.13     1571.02     52.37 o 
   3   0   6     9137.02     9794.57    244.52 o 
   4   0   6     1535.94     1332.46     43.32 o 
   5   0   6      449.97      485.97     46.45 o 
   6   0   6      849.94      884.10     34.32 o 
   7   0   6     3298.48     3560.78    179.88 o 
   8   0   6      645.76      628.75     62.12 o 
   9   0   6     1037.69     1126.79     86.43 o 
  10   0   6     1294.79     1493.56    103.17 o 
 -15   1   6      225.08      242.28     21.91 o 
 -14   1   6     1054.08     1201.82     36.53 o 
 -13   1   6      218.85      195.62     13.34 o 
 -12   1   6      862.04      932.85     26.12 o 
 -11   1   6      925.14      919.19     24.76 o 
 -10   1   6      109.76      111.38      7.97 o 
  -9   1   6      454.54      457.28     14.12 o 
  -8   1   6      227.18      286.15     12.31 o 
  -7   1   6    11864.14    11448.35    241.42 o 
  -6   1   6    13417.61    13503.67    342.90 o 
  -5   1   6       34.34       56.64     10.99 o 
  -4   1   6     1818.97     1816.03     84.43 o 
  -3   1   6      138.65      161.52      6.24 o 
  -2   1   6     3104.81     3178.49     68.14 o 
  -1   1   6     1026.90     1113.85     25.62 o 
   0   1   6     8066.10     8237.98    166.70 o 
   1   1   6    19848.79    19891.29    396.66 o 
   2   1   6     2777.72     2850.56     70.91 o 
   3   1   6     2760.69     2478.68     67.15 o 
   4   1   6     1099.58     1159.24     30.09 o 
   5   1   6       70.74       75.58      8.43 o 
   6   1   6       51.45       38.03      7.54 o 
   7   1   6      768.61      682.03     43.50 o 
   8   1   6     1762.31     1918.85     91.02 o 
   9   1   6     1029.81     1234.54     74.00 o 
  10   1   6       21.75      -29.45     51.86 o 
 -15   2   6      355.11      407.60     68.60 o 
 -14   2   6      103.04       74.20     13.52 o 
 -13   2   6     2033.02     1961.59     49.27 o 
 -12   2   6     1446.72     1389.26     36.65 o 
 -11   2   6      156.31      152.51     11.49 o 
 -10   2   6        1.60       -8.98      5.99 o 
  -9   2   6       67.45       62.92      8.00 o 
  -8   2   6     1618.70     1461.48     40.72 o 
  -7   2   6        1.45        1.99      5.18 o 
  -6   2   6     8004.68     8732.19    206.46 o 
  -5   2   6     4178.52     4500.71    108.80 o 
  -4   2   6      198.63      168.17      6.49 o 
  -3   2   6      204.24      219.75      7.49 o 
  -2   2   6      223.05      253.46     10.36 o 
  -1   2   6     3414.86     3496.46     73.92 o 
   0   2   6     6965.53     7331.97    148.59 o 
   1   2   6        5.74        3.46      3.55 o 
   2   2   6     5224.10     5233.40    141.65 o 
   3   2   6     1725.51     1701.22    102.42 o 
   4   2   6      258.87      241.11     16.39 o 
   5   2   6      275.45      243.03     14.71 o 
   6   2   6      690.72      654.73     32.42 o 
   7   2   6     1093.63     1038.62     36.87 o 
   8   2   6      263.19      248.28     17.54 o 
   9   2   6      105.25      119.54     14.44 o 
  10   2   6      181.50      157.78     30.66 o 
 -15   3   6       13.06        6.43     13.61 o 
 -14   3   6      774.97      724.59     76.16 o 
 -13   3   6       14.10        6.48     12.47 o 
 -12   3   6      925.36      935.31     43.33 o 
 -11   3   6     1052.62      947.19     80.40 o 
 -10   3   6      276.03      248.50     13.88 o 
  -9   3   6      220.04      216.25     12.57 o 
  -8   3   6        3.69       -8.03      5.40 o 
  -7   3   6     2616.36     2587.72     66.38 o 
  -6   3   6      275.95      280.32     12.87 o 
  -5   3   6     5421.37     5586.39    117.11 o 
  -4   3   6     3524.31     3638.72     77.98 o 
  -3   3   6     2104.04     2588.81     93.10 o 
  -2   3   6     2026.96     2239.73     44.36 o 
  -1   3   6     6705.41     7205.02    148.20 o 
   0   3   6      417.27      484.78     15.51 o 
   1   3   6      494.21      458.91     22.34 o 
   2   3   6      712.36      680.23     24.99 o 
   3   3   6     1412.40     1324.05     41.07 o 
   4   3   6     1159.78     1095.70     43.73 o 
   5   3   6     1697.11     1741.35     51.45 o 
   6   3   6     1246.66     1329.76     39.08 o 
   7   3   6      447.79      442.01     22.53 o 
   8   3   6      246.57      261.73     19.29 o 
   9   3   6       33.72       13.03     12.11 o 
 -14   4   6      124.15      151.87     38.08 o 
 -13   4   6      340.31      299.81     25.18 o 
 -12   4   6       16.55      -10.97     23.50 o 
 -11   4   6        1.17      -22.70     23.50 o 
 -10   4   6     1203.74     1193.69     46.36 o 
  -9   4   6     1469.96     1527.90     57.74 o 
  -8   4   6      363.51      397.85     17.14 o 
  -7   4   6      362.62      415.02     16.99 o 
  -6   4   6      134.09      136.22      9.71 o 
  -5   4   6      702.89      710.40     27.39 o 
  -4   4   6      249.08      249.25     10.51 o 
  -3   4   6      481.44      535.29     15.97 o 
  -2   4   6      208.16      217.85      9.29 o 
  -1   4   6      789.93      766.40     26.40 o 
   0   4   6      975.48      934.62     30.03 o 
   1   4   6      450.63      429.31     19.77 o 
   2   4   6     2123.65     2071.51     57.60 o 
   3   4   6        0.30      -10.09      8.82 o 
   4   4   6     1051.92      956.87     34.46 o 
   5   4   6      176.72      144.12     13.56 o 
   6   4   6       10.17       18.22      8.64 o 
   7   4   6        4.92       -4.48      8.40 o 
   8   4   6        2.25       -0.69     10.76 o 
   9   4   6       20.13       20.70     11.49 o 
 -13   5   6        7.73      -12.62     14.04 o 
 -12   5   6      144.58      128.63     25.12 o 
 -11   5   6        4.53       -3.99     22.42 o 
 -10   5   6       16.16       19.31     15.93 o 
  -9   5   6        0.30      -21.41     27.01 o 
  -8   5   6       36.73       20.84      9.98 o 
  -7   5   6       69.96       98.21     10.18 o 
  -6   5   6      160.13      164.05     12.19 o 
  -5   5   6      211.15      220.09     12.60 o 
  -4   5   6       97.78      109.23      8.18 o 
  -3   5   6      859.52      801.52     22.62 o 
  -2   5   6      139.63      147.19     14.32 o 
  -1   5   6      955.21      858.24     64.70 o 
   0   5   6      872.44      797.24     28.15 o 
   1   5   6        6.43        3.43      8.79 o 
   2   5   6      147.98      155.35     14.75 o 
   3   5   6       81.13       73.78     12.54 o 
   4   5   6       14.28       39.19     13.01 o 
   5   5   6      112.15      105.95     13.14 o 
   6   5   6      182.88      170.59     14.98 o 
   7   5   6       35.65       49.28     12.07 o 
   8   5   6       20.90       -0.27     10.82 o 
 -12   6   6      329.28      379.09     29.20 o 
 -11   6   6      175.73      186.21     21.61 o 
 -10   6   6        2.79       19.07     12.33 o 
  -9   6   6      397.67      392.54     26.67 o 
  -8   6   6       42.14       54.56     13.12 o 
  -7   6   6      116.83      113.60     14.27 o 
  -6   6   6      404.85      393.53     18.87 o 
  -5   6   6      180.67      174.63     10.86 o 
  -4   6   6      883.27      912.61     28.77 o 
  -3   6   6      294.73      296.53     17.81 o 
  -2   6   6       91.20       91.83     16.48 o 
  -1   6   6      380.23      409.61     24.44 o 
   0   6   6       72.42       56.04     13.52 o 
   1   6   6       29.80       33.66     10.91 o 
   2   6   6       10.74       12.32     11.82 o 
   3   6   6      557.79      575.60     27.38 o 
   4   6   6      346.87      333.69     19.56 o 
   5   6   6      340.65      330.52     20.68 o 
   6   6   6      408.99      449.46     22.19 o 
 -10   7   6      351.98      374.44     28.74 o 
  -9   7   6        0.22       -8.65     11.80 o 
  -8   7   6      399.72      411.48     27.92 o 
  -7   7   6      554.14      629.33     52.94 o 
  -6   7   6      109.89      109.75     18.91 o 
  -5   7   6       10.51        9.86     10.97 o 
  -4   7   6      397.20      467.26     24.10 o 
  -3   7   6      782.18      846.69     37.97 o 
  -2   7   6      509.27      480.52     32.41 o 
  -1   7   6        4.18      -10.20     12.20 o 
   0   7   6      216.49      220.86     20.79 o 
   1   7   6      218.51      256.07     23.47 o 
   2   7   6       95.96       75.89     16.61 o 
   3   7   6       43.98       23.87      9.62 o 
   4   7   6      458.30      481.81     30.31 o 
  -7   8   6       30.55       66.98     41.05 o 
  -6   8   6        2.21      -14.27     15.62 o 
  -5   8   6      359.59      337.56     35.92 o 
  -4   8   6      630.71      651.98     48.62 o 
  -3   8   6      122.25      175.57     44.29 o 
  -2   8   6      662.72      676.63     35.67 o 
  -1   8   6      491.39      584.21     33.80 o 
   0   8   6      227.32      200.58     22.28 o 
   1   8   6       88.14       65.63     17.95 o 
 -16   1   7       46.06       34.76     22.14 o 
 -15   1   7       71.74       62.77     10.81 o 
 -14   1   7      116.70      109.55     16.29 o 
 -13   1   7        7.68       -1.01     13.41 o 
 -12   1   7       40.75       38.41     14.04 o 
 -11   1   7       34.52       23.65     13.41 o 
 -10   1   7       34.11       19.01      6.71 o 
  -9   1   7       43.24       31.65      6.54 o 
  -8   1   7      434.71      397.26     15.10 o 
  -7   1   7      247.28      290.76     12.40 o 
  -6   1   7      422.11      454.46     17.02 o 
  -5   1   7     1394.92     1590.74     83.91 o 
  -4   1   7     1211.17     1210.89     25.43 o 
  -3   1   7      313.64      383.07     10.87 o 
  -2   1   7     1182.19     1215.61     44.60 o 
  -1   1   7     3096.14     3227.85     68.11 o 
   0   1   7     4696.04     4868.59    100.96 o 
   1   1   7      565.19      539.44     16.63 o 
   2   1   7     1162.96     1116.05     29.94 o 
   3   1   7        8.23       -0.97      6.50 o 
   4   1   7      138.97      114.81     12.40 o 
   5   1   7      365.87      248.88     54.14 o 
   6   1   7      371.71      390.81     35.12 o 
   7   1   7      780.97      812.92     50.41 o 
   8   1   7      472.87      480.08     49.43 o 
   9   1   7       74.16       43.00     26.28 o 
 -15   2   7       17.18        1.77     27.82 o 
 -14   2   7        8.85       10.48      9.23 o 
 -13   2   7        2.67       -6.06     17.29 o 
 -12   2   7      431.46      362.56     27.86 o 
 -11   2   7        3.32       -6.52      7.14 o 
 -10   2   7     3575.77     3357.66     85.99 o 
  -9   2   7     4180.54     4050.80    101.15 o 
  -8   2   7     2527.47     2481.17     64.14 o 
  -7   2   7      170.80      215.96     11.88 o 
  -6   2   7     2566.01     2689.06     68.09 o 
  -5   2   7     2090.85     2515.13     94.50 o 
  -4   2   7      114.32       90.06      8.75 o 
  -3   2   7     7086.57     7670.28    150.91 o 
  -2   2   7     4917.04     4980.87     94.17 o 
  -1   2   7      508.38      496.12     18.53 o 
   0   2   7       19.34       22.00      4.28 o 
   1   2   7       39.55       30.89      5.69 o 
   2   2   7       48.67       88.58     11.00 o 
   3   2   7      285.31      291.83     17.14 o 
   4   2   7      255.45      274.90     29.02 o 
   5   2   7        2.75       -4.56      8.26 o 
   6   2   7      285.15      283.07     17.60 o 
   7   2   7      178.94      200.01     17.08 o 
   8   2   7        0.43       -2.52     25.00 o 
   9   2   7      130.89      123.44     29.96 o 
 -15   3   7      163.91      138.42     41.32 o 
 -14   3   7        1.38       -5.12     11.56 o 
 -13   3   7       78.41       55.53     14.41 o 
 -12   3   7       84.39       61.03      9.84 o 
 -11   3   7     1135.78     1125.16     35.62 o 
 -10   3   7      187.91      202.98     12.45 o 
  -9   3   7      489.92      430.45     17.84 o 
  -8   3   7     1041.17      923.75     29.02 o 
  -7   3   7     1362.81     1391.55     56.26 o 
  -6   3   7      882.78      963.33     28.93 o 
  -5   3   7       37.54       58.46     15.71 o 
  -4   3   7     2668.85     2937.56     57.27 o 
  -3   3   7     2696.29     2820.34    124.55 o 
  -2   3   7      338.07      425.13     19.77 o 
  -1   3   7     3471.03     3429.62     88.51 o 
   0   3   7     3399.08     3286.89     83.93 o 
   1   3   7     1424.70     1407.39     41.84 o 
   2   3   7      113.51       99.42     11.79 o 
   3   3   7      306.10      306.80     18.44 o 
   4   3   7     1680.75     1649.29     64.21 o 
   5   3   7      255.73      266.58     16.71 o 
   6   3   7      307.29      341.73     18.18 o 
   7   3   7      945.52     1004.41     46.54 o 
   8   3   7      266.28      314.39     20.71 o 
   9   3   7      150.02      164.09     17.50 o 
 -14   4   7      105.76      102.70     18.53 o 
 -13   4   7      349.25      351.65     64.82 o 
 -12   4   7      896.74      830.37     78.32 o 
 -11   4   7      134.43       96.53     13.28 o 
 -10   4   7      284.82      277.46     32.25 o 
  -9   4   7      497.60      554.91     21.71 o 
  -8   4   7       23.21       16.81      7.15 o 
  -7   4   7      894.61      840.54     27.18 o 
  -6   4   7     6336.50     6235.93    150.21 o 
  -5   4   7     4374.27     4319.88     92.82 o 
  -4   4   7      557.53      616.30     18.50 o 
  -3   4   7      654.22      639.02     16.75 o 
  -2   4   7     1884.22     1802.68     37.53 o 
  -1   4   7      225.74      214.19     32.27 o 
   0   4   7      418.02      377.16     17.87 o 
   1   4   7      863.16      788.07     28.14 o 
   2   4   7      992.25      897.59     31.70 o 
   3   4   7      634.46      656.12     27.87 o 
   4   4   7      410.08      356.19     22.02 o 
   5   4   7      520.32      561.29     26.11 o 
   6   4   7     1242.96     1208.38     37.64 o 
   7   4   7       94.51      108.74     13.71 o 
   8   4   7       22.90       26.85     11.67 o 
 -13   5   7       42.75       14.08     27.55 o 
 -12   5   7      291.34      305.82     33.22 o 
 -11   5   7     1041.93     1143.84     50.03 o 
 -10   5   7      685.35      684.88     35.34 o 
  -9   5   7      206.75      196.26     13.91 o 
  -8   5   7     1412.36     1346.85     40.57 o 
  -7   5   7      401.05      379.31     17.25 o 
  -6   5   7       93.19       91.83      9.60 o 
  -5   5   7      612.94      643.31     19.96 o 
  -4   5   7     2798.40     2614.27     59.14 o 
  -3   5   7     2702.23     2684.44     73.70 o 
  -2   5   7       85.50       91.95     10.49 o 
  -1   5   7      356.47      296.46     16.21 o 
   0   5   7       76.58       54.40     10.19 o 
   1   5   7        3.84        5.16      9.55 o 
   2   5   7       14.30       -1.87     14.58 o 
   3   5   7      406.27      402.34     25.19 o 
   4   5   7     1662.57     1628.89     52.48 o 
   5   5   7     1480.38     1456.58     47.52 o 
   6   5   7       14.38       28.62     10.76 o 
   7   5   7        9.46        5.58     10.53 o 
 -12   6   7        5.25       13.92     14.88 o 
 -11   6   7       15.99       12.04     22.42 o 
 -10   6   7       72.58       77.39     18.91 o 
  -9   6   7       69.41       72.03     42.40 o 
  -8   6   7       90.92       89.98     14.53 o 
  -7   6   7      293.04      309.50     19.23 o 
  -6   6   7       28.02       19.25      7.41 o 
  -5   6   7      806.04      755.29     23.34 o 
  -4   6   7      338.05      321.37     18.85 o 
  -3   6   7       18.35       16.06     17.29 o 
  -2   6   7     1075.04     1021.31     41.97 o 
  -1   6   7      469.51      485.92     48.89 o 
   0   6   7        1.93       -4.23      9.63 o 
   1   6   7       40.11       39.27     12.95 o 
   2   6   7      332.79      325.35     21.38 o 
   3   6   7      713.29      669.05     32.54 o 
   4   6   7        3.90        6.35     10.08 o 
   5   6   7      603.52      663.48     29.99 o 
 -10   7   7      417.46      412.41     45.10 o 
  -9   7   7       26.95       27.35     14.12 o 
  -8   7   7      173.81      164.60     18.54 o 
  -7   7   7       13.99        8.66     14.31 o 
  -6   7   7       11.89      -11.08     11.14 o 
  -5   7   7       13.79        7.64     11.69 o 
  -4   7   7      164.74      154.14     18.12 o 
  -3   7   7      212.16      220.64     20.43 o 
  -2   7   7      230.17      227.14     47.26 o 
  -1   7   7      649.08      660.63     33.99 o 
   0   7   7       58.01       71.54     15.82 o 
   1   7   7       53.97       75.11     17.18 o 
   2   7   7      229.55      236.70     20.56 o 
   3   7   7       34.28       32.64     12.01 o 
  -6   8   7      191.92      191.76     31.33 o 
  -5   8   7      107.17       84.81     23.77 o 
  -4   8   7       50.54       53.38     16.03 o 
  -3   8   7      163.50      200.28     22.06 o 
  -2   8   7      419.11      376.43     27.49 o 
  -1   8   7       79.88       50.89     16.75 o 
   0   8   7      113.76      116.21     20.41 o 
 -16   0   8       18.00       -3.00     13.04 o 
 -15   0   8      104.02      105.96     17.49 o 
 -14   0   8      789.53      749.99     67.25 o 
 -13   0   8       22.58       -5.84     31.06 o 
 -12   0   8     1846.57     1679.83     63.58 o 
 -11   0   8     1506.29     1603.29     77.51 o 
 -10   0   8     1498.13     1346.00     92.91 o 
  -9   0   8     5907.87     5655.53    175.57 o 
  -8   0   8     2304.58     2404.50    139.90 o 
  -7   0   8      436.10      482.20     17.38 o 
  -6   0   8     9498.47     9790.69    240.15 o 
  -5   0   8      348.13      284.62     13.56 o 
  -4   0   8     5413.11     4688.68    135.81 o 
  -3   0   8    19532.15    19495.18    733.55 o 
  -2   0   8     5256.27     5093.20    194.73 o 
  -1   0   8      598.97      582.81     24.36 o 
   0   0   8     3275.48     3563.76    146.39 o 
   1   0   8     5754.15     6179.25    181.82 o 
   2   0   8        6.50       16.72     10.53 o 
   3   0   8     4134.83     4170.79    194.73 o 
   4   0   8     2043.36     1951.62    111.81 o 
   5   0   8       43.26       41.05     32.95 o 
   6   0   8       32.24      -14.04     32.41 o 
   7   0   8      214.99      233.89     46.99 o 
   8   0   8      246.47      229.03     48.07 o 
   9   0   8      496.58      546.11     66.44 o 
 -16   1   8      159.95      141.07     14.07 o 
 -15   1   8      815.44      836.52     33.31 o 
 -14   1   8       50.75       52.48     12.86 o 
 -13   1   8     4025.43     3972.55     93.31 o 
 -12   1   8     2083.79     2009.34     52.06 o 
 -11   1   8      335.98      310.36     14.80 o 
 -10   1   8     1121.30     1074.17     30.76 o 
  -9   1   8      353.76      334.83     15.29 o 
  -8   1   8      575.19      438.92     23.88 o 
  -7   1   8      464.03      417.01     11.43 o 
  -6   1   8     3186.31     3133.31     83.42 o 
  -5   1   8     4025.35     3801.15     81.30 o 
  -4   1   8      393.14      367.73     14.95 o 
  -3   1   8       98.27      143.50      7.15 o 
  -2   1   8      881.38      907.86     33.70 o 
  -1   1   8     5523.57     5889.83    121.24 o 
   0   1   8    14003.64    14648.03    294.59 o 
   1   1   8     1421.08     1486.06     35.73 o 
   2   1   8     2977.56     2870.58    109.46 o 
   3   1   8      918.76      937.63     33.68 o 
   4   1   8        3.16      -14.52      9.68 o 
   5   1   8      340.03      356.77     74.27 o 
   6   1   8      517.99      575.38     41.99 o 
   7   1   8     1457.98     1519.09     72.11 o 
   8   1   8      666.37      776.93     51.70 o 
   9   1   8       61.72       37.50     37.00 o 
 -15   2   8      226.08      206.86     16.00 o 
 -14   2   8      945.33      914.18     32.35 o 
 -13   2   8      182.66      181.09     13.74 o 
 -12   2   8     1062.93      980.18     33.43 o 
 -11   2   8      784.03      752.07     26.58 o 
 -10   2   8      111.41      105.97      9.86 o 
  -9   2   8       57.84       44.37     14.15 o 
  -8   2   8       10.99       23.41      6.53 o 
  -7   2   8     1872.73     1861.23     58.52 o 
  -6   2   8     4780.89     4983.62    170.98 o 
  -5   2   8      920.27      938.87     21.23 o 
  -4   2   8     1709.79     1845.90     47.09 o 
  -3   2   8      141.68      133.79      6.61 o 
  -2   2   8      461.13      428.77     12.42 o 
  -1   2   8        3.54        2.42      5.46 o 
   0   2   8     1060.18      979.28     24.90 o 
   1   2   8     6664.55     6478.63    159.91 o 
   2   2   8     1549.70     1564.33     47.37 o 
   3   2   8      991.94      921.51     34.10 o 
   4   2   8      429.29      363.31     23.61 o 
   5   2   8        6.33       -7.39      7.54 o 
   6   2   8      149.63      158.07     30.89 o 
   7   2   8        9.49       10.21     18.35 o 
   8   2   8      255.81      283.47     37.61 o 
 -15   3   8      105.11      106.43     19.13 o 
 -14   3   8      121.00       99.23     16.96 o 
 -13   3   8       67.74       63.88     11.03 o 
 -12   3   8      114.39      109.41     17.64 o 
 -11   3   8       78.65       61.96      9.52 o 
 -10   3   8       60.04       40.24      8.32 o 
  -9   3   8       71.39       67.99      9.09 o 
  -8   3   8     1110.43     1071.47     32.53 o 
  -7   3   8     1548.15     1510.57     42.26 o 
  -6   3   8      135.90      123.25      8.03 o 
  -5   3   8     6231.71     6637.40    138.41 o 
  -4   3   8      260.46      241.64     12.12 o 
  -3   3   8      221.44      265.95      9.75 o 
  -2   3   8        8.00        1.52      4.26 o 
  -1   3   8      254.21      295.72     12.04 o 
   0   3   8      512.19      456.19     20.39 o 
   1   3   8      458.19      448.52     20.86 o 
   2   3   8     1647.47     1498.36     46.00 o 
   3   3   8      381.87      349.84     20.47 o 
   4   3   8      369.75      329.99     21.39 o 
   5   3   8      316.55      286.35     35.41 o 
   6   3   8      322.02      340.39     25.36 o 
   7   3   8       20.70        3.49     18.40 o 
   8   3   8        0.31      -26.54     18.44 o 
 -14   4   8      251.32      292.72     29.44 o 
 -13   4   8      115.69      116.47     18.39 o 
 -12   4   8      254.36      238.24     15.84 o 
 -11   4   8     1296.95     1295.72     40.27 o 
 -10   4   8      328.81      332.10     23.02 o 
  -9   4   8      398.93      424.92     23.98 o 
  -8   4   8      122.02      125.02     11.11 o 
  -7   4   8      280.78      287.26     19.71 o 
  -6   4   8       12.63        9.29      8.39 o 
  -5   4   8      430.77      492.27     16.31 o 
  -4   4   8       16.54       18.19      7.90 o 
  -3   4   8     1297.65     1323.11     29.34 o 
  -2   4   8     1631.16     1619.99     45.52 o 
  -1   4   8      724.08      694.02     30.49 o 
   0   4   8       22.71       16.75      8.96 o 
   1   4   8      453.15      425.38     21.40 o 
   2   4   8      406.52      397.51     24.30 o 
   3   4   8       30.38       34.44     12.40 o 
   4   4   8        1.17       10.70     12.56 o 
   5   4   8       49.67       45.63     15.59 o 
   6   4   8      132.22      123.32     13.80 o 
   7   4   8       17.30       23.12     11.67 o 
 -13   5   8       24.86       14.82     14.03 o 
 -12   5   8       15.23       10.60     13.72 o 
 -11   5   8      282.13      296.55     23.58 o 
 -10   5   8       62.39       67.93     11.18 o 
  -9   5   8      712.09      697.98     40.59 o 
  -8   5   8       18.36       23.25      8.38 o 
  -7   5   8      320.52      324.08     16.39 o 
  -6   5   8       10.72        4.00      5.89 o 
  -5   5   8        1.29       -0.22      6.09 o 
  -4   5   8      147.30      151.52      9.79 o 
  -3   5   8      626.76      664.12     33.76 o 
  -2   5   8       70.25       84.99     10.66 o 
  -1   5   8       33.38       29.23      9.45 o 
   0   5   8       15.15       -3.31      9.45 o 
   1   5   8        3.06        3.03     10.01 o 
   2   5   8       33.45       29.09     13.09 o 
   3   5   8      487.59      481.80     25.47 o 
   4   5   8      332.54      332.83     23.59 o 
   5   5   8       58.15       76.33     13.71 o 
   6   5   8      201.39      192.49     16.55 o 
 -12   6   8      235.15      182.50     21.89 o 
 -11   6   8       13.19       28.55     17.56 o 
 -10   6   8        4.72       20.04     20.53 o 
  -9   6   8      168.20      200.56     19.43 o 
  -8   6   8     1220.04     1312.69     41.44 o 
  -7   6   8      628.61      643.07     22.26 o 
  -6   6   8      671.86      692.05     22.81 o 
  -5   6   8     1437.33     1462.06     61.58 o 
  -4   6   8      185.17      189.36     17.95 o 
  -3   6   8      330.90      327.79     35.65 o 
  -2   6   8        4.45       22.06     12.79 o 
  -1   6   8      211.10      257.67     53.21 o 
   0   6   8     1101.88     1044.53     36.73 o 
   1   6   8      932.92      960.45     36.46 o 
   2   6   8      603.97      613.18     33.76 o 
   3   6   8       66.51       70.53     15.97 o 
   4   6   8       18.33       17.62      9.60 o 
   5   6   8       35.18       43.23     12.79 o 
 -10   7   8        0.32       -6.84     13.36 o 
  -9   7   8      291.66      269.98     24.04 o 
  -8   7   8      523.52      533.06     25.25 o 
  -7   7   8       82.76      100.38     20.77 o 
  -6   7   8       48.00       36.92     12.90 o 
  -5   7   8      413.49      541.05     29.98 o 
  -4   7   8     1128.36     1184.67     48.47 o 
  -3   7   8       25.29       18.43     14.29 o 
  -2   7   8       26.90       22.07     14.07 o 
  -1   7   8      354.46      378.58     28.90 o 
   0   7   8        9.04       15.80     14.84 o 
   1   7   8      282.45      286.89     26.35 o 
   2   7   8      385.98      417.68     25.67 o 
  -5   8   8        3.02       -4.82     14.29 o 
  -4   8   8       30.89       53.75     16.97 o 
  -3   8   8       90.63      117.44     18.70 o 
  -2   8   8      180.66      166.88     34.03 o 
 -16   1   9       29.64       27.09     13.72 o 
 -15   1   9        1.64      -11.60     11.93 o 
 -14   1   9       58.31       59.97     10.10 o 
 -13   1   9      640.51      592.46     22.60 o 
 -12   1   9     1563.67     1467.08     40.74 o 
 -11   1   9       96.95       76.96     10.21 o 
 -10   1   9      271.69      235.45     13.40 o 
  -9   1   9     1414.43     1349.62     40.05 o 
  -8   1   9       53.37       69.29     10.86 o 
  -7   1   9     2134.98     2276.45     83.89 o 
  -6   1   9     4427.50     4836.70     99.45 o 
  -5   1   9      838.76      733.41     37.42 o 
  -4   1   9       50.24       55.38      5.54 o 
  -3   1   9      230.29      182.76     13.07 o 
  -2   1   9      942.66      885.71     24.76 o 
  -1   1   9       91.24       97.87      7.31 o 
   0   1   9        1.57        6.18      5.19 o 
   1   1   9      131.51      148.43      9.30 o 
   2   1   9       45.60       46.10     10.47 o 
   3   1   9       30.10       18.15     11.51 o 
   4   1   9      106.01      114.78     15.07 o 
   5   1   9       99.34       83.70     18.07 o 
   6   1   9      586.19      617.78     52.13 o 
   7   1   9      207.06      284.04     37.03 o 
   8   1   9      209.32      214.40     55.37 o 
 -16   2   9      367.92      375.36     26.09 o 
 -15   2   9      523.24      529.86     35.91 o 
 -14   2   9       61.88       49.89     18.00 o 
 -13   2   9      234.03      240.72     15.53 o 
 -12   2   9     1565.34     1399.38     42.49 o 
 -11   2   9      541.77      527.94     21.47 o 
 -10   2   9       14.53       25.78      6.95 o 
  -9   2   9      173.28      181.32     11.77 o 
  -8   2   9        5.16       10.32     11.62 o 
  -7   2   9      254.14      270.40     11.58 o 
  -6   2   9      200.39      216.32     14.74 o 
  -5   2   9        2.59        8.24      4.17 o 
  -4   2   9      235.28      177.55     16.85 o 
  -3   2   9     6217.14     6250.69    118.19 o 
  -2   2   9     6390.70     6202.06    127.30 o 
  -1   2   9       13.10       21.95      6.39 o 
   0   2   9     2523.85     2421.08     65.72 o 
   1   2   9     1183.95     1183.27     38.14 o 
   2   2   9        4.48        8.30     12.94 o 
   3   2   9     2188.62     2185.21     83.45 o 
   4   2   9     3579.62     3501.95    121.85 o 
   5   2   9      701.45      676.85     28.07 o 
   6   2   9      726.21      658.98     60.47 o 
   7   2   9      430.27      518.96     43.91 o 
   8   2   9       24.00       16.67     27.13 o 
 -15   3   9        0.24      -10.75     13.67 o 
 -14   3   9       40.76       39.37     11.83 o 
 -13   3   9     1130.71     1116.17     37.52 o 
 -12   3   9     1302.08     1334.72     41.53 o 
 -11   3   9      170.89      159.81     12.93 o 
 -10   3   9     1816.38     1812.35     51.45 o 
  -9   3   9     5355.18     5470.89    135.37 o 
  -8   3   9      169.22      160.46     11.41 o 
  -7   3   9     2147.48     2321.89     53.47 o 
  -6   3   9     4150.86     4464.74     96.29 o 
  -5   3   9     3272.50     3367.10     77.80 o 
  -4   3   9      302.27      311.67     10.89 o 
  -3   3   9      262.24      247.35     10.09 o 
  -2   3   9     2783.71     2818.65     61.10 o 
  -1   3   9      910.59      912.45     30.25 o 
   0   3   9      171.14      168.30     13.76 o 
   1   3   9        2.56       -3.46      8.82 o 
   2   3   9     1044.02     1015.98     35.92 o 
   3   3   9     1490.80     1435.84     47.12 o 
   4   3   9      154.91      177.03     18.16 o 
   5   3   9      327.92      334.26     28.24 o 
   6   3   9      748.88      825.39     55.64 o 
   7   3   9      222.72      232.40     27.28 o 
 -14   4   9      327.49      316.36     27.16 o 
 -13   4   9       46.83       12.34      9.20 o 
 -12   4   9      186.38      205.70     15.27 o 
 -11   4   9     1021.41     1016.25     34.33 o 
 -10   4   9      653.13      690.85     25.85 o 
  -9   4   9     1083.76     1101.14     35.20 o 
  -8   4   9     4814.76     4798.21    119.53 o 
  -7   4   9     2843.81     2765.26     62.94 o 
  -6   4   9      375.14      389.56     14.72 o 
  -5   4   9       42.87       44.48      6.77 o 
  -4   4   9      527.73      573.13     28.69 o 
  -3   4   9     1099.88     1114.31     41.89 o 
  -2   4   9        0.84        6.17      8.03 o 
  -1   4   9     2919.09     2833.18     90.88 o 
   0   4   9     3417.24     3444.81     90.51 o 
   1   4   9     2665.85     2529.92     70.47 o 
   2   4   9     1090.27     1012.84     43.79 o 
   3   4   9        5.26      -13.11     18.30 o 
   4   4   9     1035.50      996.68     39.65 o 
   5   4   9      193.06      211.33     17.67 o 
   6   4   9       69.21       62.03     16.06 o 
 -13   5   9        3.42      -18.82     12.54 o 
 -12   5   9       62.56       60.11     24.85 o 
 -11   5   9        4.54        2.32      8.87 o 
 -10   5   9     1682.84     1703.96     50.56 o 
  -9   5   9     1415.19     1433.34     43.81 o 
  -8   5   9      188.82      185.73     11.84 o 
  -7   5   9       59.48       81.98     14.23 o 
  -6   5   9       28.87       23.09      7.18 o 
  -5   5   9      728.31      772.82     23.31 o 
  -4   5   9     2026.79     2176.56     72.38 o 
  -3   5   9      108.22      120.06     15.00 o 
  -2   5   9     1796.30     1737.41     61.15 o 
  -1   5   9      622.41      614.16     31.67 o 
   0   5   9      107.07      100.78     13.47 o 
   1   5   9      944.42      907.16     35.19 o 
   2   5   9     1553.18     1486.71     75.92 o 
   3   5   9     1661.92     1614.85     53.22 o 
   4   5   9        2.34       -9.85     14.16 o 
   5   5   9      532.07      615.92     46.88 o 
 -12   6   9       14.33        8.55     25.93 o 
 -11   6   9     1248.09     1147.14     54.29 o 
 -10   6   9     1011.56     1003.85     45.70 o 
  -9   6   9      172.04      202.37     15.61 o 
  -8   6   9     1852.18     1890.20     47.81 o 
  -7   6   9     1378.70     1418.51     37.82 o 
  -6   6   9       25.16       33.23     12.14 o 
  -5   6   9      280.70      311.31     24.85 o 
  -4   6   9      811.85      819.67     36.23 o 
  -3   6   9      503.37      553.73     30.53 o 
  -2   6   9      363.61      355.43     24.83 o 
  -1   6   9      693.55      683.90     34.76 o 
   0   6   9      703.37      627.70     34.22 o 
   1   6   9      145.54      114.61     16.60 o 
   2   6   9      185.26      176.87     21.46 o 
   3   6   9       91.25       92.10     20.18 o 
   4   6   9       73.80       75.47     12.25 o 
  -9   7   9      317.79      279.51     19.24 o 
  -8   7   9        3.50      -15.08     26.20 o 
  -7   7   9        5.23       -6.47     12.04 o 
  -6   7   9        9.85       17.12     13.14 o 
  -5   7   9       92.31       65.08     15.99 o 
  -4   7   9      147.92      156.25     19.67 o 
  -3   7   9       41.14       67.96     16.20 o 
  -2   7   9      329.83      297.71     27.28 o 
  -1   7   9      606.36      560.16     33.02 o 
   0   7   9       33.45        2.21     18.64 o 
   1   7   9        0.43       12.63     16.35 o 
 -16   0  10      106.23      108.77     18.43 o 
 -15   0  10      860.71      897.13     46.18 o 
 -14   0  10      681.39      650.67     34.83 o 
 -13   0  10     1006.05     1073.53     72.38 o 
 -12   0  10     3933.91     3745.82    123.97 o 
 -11   0  10     1524.90     1357.23     71.30 o 
 -10   0  10     2587.93     2419.50    114.25 o 
  -9   0  10      193.79      164.57     16.75 o 
  -8   0  10      953.37     1046.76     58.84 o 
  -7   0  10      630.75      597.83     22.91 o 
  -6   0  10     2744.15     2761.48     83.27 o 
  -5   0  10    18930.03    18391.08    518.31 o 
  -4   0  10     1898.48     1430.72    245.51 o 
  -3   0  10        4.17        9.90      6.76 o 
  -2   0  10      259.68      253.56     15.78 o 
  -1   0  10     1948.44     1983.32     65.02 o 
   0   0  10     1350.02     1449.90     66.44 o 
   1   0  10      661.46      683.44     31.27 o 
   2   0  10      792.28      868.48     41.32 o 
   3   0  10     3062.52     3355.52    175.55 o 
   4   0  10     1779.08     1767.43    112.35 o 
   5   0  10     1656.57     1516.25    104.79 o 
   6   0  10        6.45      -10.80     35.11 o 
   7   0  10      817.95      892.90     84.27 o 
 -16   1  10       99.40       84.58     12.65 o 
 -15   1  10      139.43      129.69     13.74 o 
 -14   1  10      860.23      900.12     35.47 o 
 -13   1  10     1238.85     1175.82     37.87 o 
 -12   1  10       26.29       17.36     10.46 o 
 -11   1  10      393.08      383.11     18.43 o 
 -10   1  10        9.91        5.05      6.33 o 
  -9   1  10      584.37      568.88     17.81 o 
  -8   1  10     2105.25     2332.98     92.39 o 
  -7   1  10     2165.21     2253.12    112.70 o 
  -6   1  10    15145.87    15265.23    281.58 o 
  -5   1  10     4818.10     4651.57    118.59 o 
  -4   1  10     1165.49     1065.92     26.53 o 
  -3   1  10     1361.76     1116.38     27.56 o 
  -2   1  10      271.16      227.71     13.88 o 
  -1   1  10      474.12      471.21     17.36 o 
   0   1  10     1361.33     1309.01     33.41 o 
   1   1  10     4445.19     4369.97    179.26 o 
   2   1  10     1312.37     1329.63     43.90 o 
   3   1  10        2.85        0.32     13.29 o 
   4   1  10       79.39       69.70     14.89 o 
   5   1  10       17.11        9.09     24.53 o 
   6   1  10      250.95      278.02     49.97 o 
   7   1  10      186.11      214.89     37.51 o 
 -16   2  10        7.52       10.86      9.81 o 
 -15   2  10      299.69      228.37     20.09 o 
 -14   2  10      136.12      142.32     14.32 o 
 -13   2  10      150.16      156.03     28.67 o 
 -12   2  10     1055.39     1050.94     35.59 o 
 -11   2  10      227.64      216.52     14.17 o 
 -10   2  10      162.73      156.93     13.69 o 
  -9   2  10      505.56      505.89     20.44 o 
  -8   2  10     1344.80     1344.71     43.58 o 
  -7   2  10     5148.12     5251.65    169.73 o 
  -6   2  10       94.94       95.62     25.34 o 
  -5   2  10     2420.33     2410.95     48.58 o 
  -4   2  10     2003.83     2003.20     41.43 o 
  -3   2  10      751.72      791.59     21.39 o 
  -2   2  10       79.72       81.47      7.51 o 
  -1   2  10     1312.30     1245.54     31.04 o 
   0   2  10     2163.82     2202.72     61.64 o 
   1   2  10     1609.00     1540.34     47.69 o 
   2   2  10       49.98       33.37     12.54 o 
   3   2  10      287.68      305.21     27.37 o 
   4   2  10        5.15       20.74     17.36 o 
   5   2  10       35.57       46.27     20.16 o 
   6   2  10        3.01      -33.67     59.42 o 
   7   2  10      292.93      320.83     39.97 o 
 -15   3  10      154.62      151.13     15.06 o 
 -14   3  10      193.12      180.53     15.06 o 
 -13   3  10       91.91       80.51     22.15 o 
 -12   3  10     1196.74     1123.48     37.30 o 
 -11   3  10     1092.72     1075.07     35.39 o 
 -10   3  10      356.47      363.21     22.87 o 
  -9   3  10      373.06      377.00     15.38 o 
  -8   3  10      410.66      419.14     15.74 o 
  -7   3  10        6.91       14.94      6.13 o 
  -6   3  10      217.00      233.56     16.12 o 
  -5   3  10      427.30      418.38     20.43 o 
  -4   3  10      954.18      889.01     24.47 o 
  -3   3  10       61.05       68.68      7.87 o 
  -2   3  10       10.97        7.96      9.33 o 
  -1   3  10        8.22        8.84      8.17 o 
   0   3  10       51.16       47.92     11.29 o 
   1   3  10      653.47      585.12     34.53 o 
   2   3  10     1341.25     1205.17     42.09 o 
   3   3  10      245.94      238.87     19.82 o 
   4   3  10        1.32      -22.37     17.52 o 
   5   3  10        3.16        4.08     10.09 o 
   6   3  10       29.49       35.84     12.36 o 
 -14   4  10       13.54      -10.49     32.95 o 
 -13   4  10       22.52        6.01      8.70 o 
 -12   4  10      428.27      374.31     22.15 o 
 -11   4  10      536.65      579.41     24.23 o 
 -10   4  10        8.66        7.65     10.29 o 
  -9   4  10      318.61      321.01     15.01 o 
  -8   4  10      216.11      231.99     12.79 o 
  -7   4  10     2489.62     2463.68     57.32 o 
  -6   4  10     1895.42     2007.01     67.05 o 
  -5   4  10       42.86       16.01      6.39 o 
  -4   4  10       91.95       97.21     15.39 o 
  -3   4  10       11.17       14.92     10.46 o 
  -2   4  10     1261.29     1177.59     37.48 o 
  -1   4  10      410.27      426.62     25.67 o 
   0   4  10      881.73      854.76     31.99 o 
   1   4  10      315.66      304.34     20.00 o 
   2   4  10       20.24       32.59     12.77 o 
   3   4  10       71.02       53.96     15.07 o 
   4   4  10      855.31      863.07     37.58 o 
   5   4  10      366.76      345.59     21.93 o 
 -13   5  10        0.22        5.00     14.86 o 
 -12   5  10      156.50      155.22     42.57 o 
 -11   5  10       79.03       70.20     11.85 o 
 -10   5  10       49.81       47.03     25.85 o 
  -9   5  10      178.74      170.68     15.13 o 
  -8   5  10       57.71       38.46      8.20 o 
  -7   5  10      380.51      360.76     15.90 o 
  -6   5  10      114.69      145.57     10.54 o 
  -5   5  10      261.16      289.25     20.43 o 
  -4   5  10       25.84       26.81     11.61 o 
  -3   5  10      102.91       77.92     14.07 o 
  -2   5  10      543.54      494.22     28.30 o 
  -1   5  10        0.55       -9.43     24.31 o 
   0   5  10      598.21      578.33     27.12 o 
   1   5  10       13.14        4.43     12.24 o 
   2   5  10       32.05       17.27     13.83 o 
   3   5  10       86.13       58.69     16.89 o 
   4   5  10        0.09        1.60     14.79 o 
 -12   6  10       38.21       21.79     15.90 o 
 -11   6  10      304.84      362.94     52.40 o 
 -10   6  10        5.21       -3.53     14.50 o 
  -9   6  10      415.19      407.46     19.49 o 
  -8   6  10      724.51      717.90     24.19 o 
  -7   6  10      139.87      143.12     19.98 o 
  -6   6  10        3.77       11.12     11.53 o 
  -5   6  10        2.30       -0.11     12.41 o 
  -4   6  10        6.50       10.66     16.48 o 
  -3   6  10      194.75      185.34     33.76 o 
  -2   6  10      369.65      388.61     26.93 o 
  -1   6  10      754.98      830.88     69.68 o 
   0   6  10      322.31      314.73     26.32 o 
   1   6  10       86.31       89.76     15.78 o 
   2   6  10       34.86       42.43     15.89 o 
   3   6  10        1.17       -7.74     15.11 o 
  -9   7  10      152.78      197.55     26.33 o 
  -8   7  10       85.50       99.01     20.80 o 
  -7   7  10      293.85      312.91     24.63 o 
  -6   7  10       77.67      116.00     18.32 o 
  -5   7  10       35.59       53.59     15.85 o 
  -4   7  10        8.10       26.42     27.28 o 
  -3   7  10      257.60      243.04     31.33 o 
  -2   7  10      417.68      426.79     30.36 o 
  -1   7  10        0.61       -7.17     15.60 o 
   0   7  10       36.00       66.88     18.90 o 
 -16   1  11      320.75      306.19     19.12 o 
 -15   1  11      634.41      661.26     27.68 o 
 -14   1  11      226.50      187.94     14.91 o 
 -13   1  11       12.03        3.86     12.97 o 
 -12   1  11      197.88      161.17     14.09 o 
 -11   1  11       25.00       23.09      8.12 o 
 -10   1  11       13.64       26.78      7.67 o 
  -9   1  11     1471.73     1607.16     39.22 o 
  -8   1  11      279.21      285.40     12.57 o 
  -7   1  11      941.44      952.00     33.68 o 
  -6   1  11      857.19      850.75     59.33 o 
  -5   1  11     1292.60     1219.39     41.63 o 
  -4   1  11       25.29       11.07      5.40 o 
  -3   1  11      156.26      150.95      9.72 o 
  -2   1  11        0.89       11.97      5.83 o 
  -1   1  11      361.90      385.08     15.39 o 
   0   1  11      105.41      120.43     20.75 o 
   1   1  11     1326.55     1353.19     44.95 o 
   2   1  11        8.37       -9.92     10.90 o 
   3   1  11       74.07       51.29     26.49 o 
   4   1  11      184.07      177.49     42.40 o 
   5   1  11        2.00      -38.27     25.51 o 
   6   1  11        3.43        3.83     27.47 o 
 -16   2  11       59.71       76.68     12.52 o 
 -15   2  11        1.32      -11.72      9.38 o 
 -14   2  11       44.98       40.15     10.42 o 
 -13   2  11      153.58      130.83     13.18 o 
 -12   2  11      469.46      432.10     20.25 o 
 -11   2  11     1159.45     1104.22     35.78 o 
 -10   2  11      556.83      537.02     18.32 o 
  -9   2  11     2153.38     2145.05     58.77 o 
  -8   2  11       58.10       55.52      7.00 o 
  -7   2  11     1126.28     1133.71     42.96 o 
  -6   2  11     3615.86     3653.84     79.60 o 
  -5   2  11     5110.09     5076.71    108.37 o 
  -4   2  11     2292.24     2271.36     50.79 o 
  -3   2  11       59.32       48.23      7.41 o 
  -2   2  11      625.53      559.46     51.22 o 
  -1   2  11      121.66      114.68     13.09 o 
   0   2  11      641.44      595.35     26.08 o 
   1   2  11     1818.13     1656.58     52.35 o 
   2   2  11     1167.24     1115.52     50.53 o 
   3   2  11      911.03      864.60     41.97 o 
   4   2  11      451.25      494.85     28.17 o 
   5   2  11      313.99      288.38     37.15 o 
   6   2  11       12.55       25.84     28.03 o 
 -15   3  11      874.22      913.67     34.42 o 
 -14   3  11      167.00      155.98     14.63 o 
 -13   3  11        0.45        1.21     14.23 o 
 -12   3  11       18.06        9.22      9.48 o 
 -11   3  11      641.89      645.24     25.75 o 
 -10   3  11      168.29      164.83     10.96 o 
  -9   3  11      335.70      351.46     15.00 o 
  -8   3  11     1652.65     1746.67     59.96 o 
  -7   3  11      747.82      719.23     22.20 o 
  -6   3  11      974.72      918.80     27.75 o 
  -5   3  11      352.07      397.62     15.14 o 
  -4   3  11      406.11      398.60     16.12 o 
  -3   3  11     2684.44     2740.64     72.49 o 
  -2   3  11       73.99       58.81     10.96 o 
  -1   3  11      135.14      137.41     13.72 o 
   0   3  11     2919.52     2700.32     74.70 o 
   1   3  11     1300.90     1250.27     42.67 o 
   2   3  11      111.22      110.62     29.00 o 
   3   3  11      212.35      198.48     20.10 o 
   4   3  11      256.11      303.38     29.49 o 
   5   3  11      113.33      128.44     19.58 o 
 -14   4  11      315.61      354.65     20.90 o 
 -13   4  11      434.08      441.31     22.29 o 
 -12   4  11      555.09      567.24     35.89 o 
 -11   4  11        1.49        4.52      8.59 o 
 -10   4  11      676.65      689.96     23.00 o 
  -9   4  11     2826.47     2895.50     67.14 o 
  -8   4  11      748.86      751.53     23.65 o 
  -7   4  11      130.25      134.78     10.20 o 
  -6   4  11      383.04      416.73     20.19 o 
  -5   4  11      348.97      355.52     21.84 o 
  -4   4  11      345.42      393.33     40.78 o 
  -3   4  11      130.79      143.13     29.44 o 
  -2   4  11     1623.79     1743.51     51.53 o 
  -1   4  11     2487.80     2422.71     68.23 o 
   0   4  11       16.29       29.38     12.47 o 
   1   4  11      126.30      125.29     15.71 o 
   2   4  11      166.40      168.28     18.60 o 
   3   4  11      101.87      108.09     17.68 o 
   4   4  11       25.42       37.76     25.45 o 
 -13   5  11        5.58       -2.14     23.68 o 
 -12   5  11      496.80      556.50     41.79 o 
 -11   5  11     1153.89     1246.41     35.72 o 
 -10   5  11      847.58      852.83     29.86 o 
  -9   5  11       19.54       12.72      8.14 o 
  -8   5  11      823.91      834.24     28.38 o 
  -7   5  11      361.30      361.99     22.24 o 
  -6   5  11       22.44        6.90     10.64 o 
  -5   5  11      385.43      444.62     26.49 o 
  -4   5  11     1179.55     1191.22     46.73 o 
  -3   5  11     1417.32     1407.95     53.71 o 
  -2   5  11     1017.88     1033.22     54.56 o 
  -1   5  11      714.34      608.23     48.89 o 
   0   5  11      818.88      821.46     33.30 o 
   1   5  11      379.17      366.88     23.79 o 
   2   5  11       35.22       41.88     14.92 o 
   3   5  11        0.89       17.07     15.29 o 
 -11   6  11       67.19       58.74     10.94 o 
 -10   6  11      380.69      393.44     18.82 o 
  -9   6  11      402.81      387.99     18.25 o 
  -8   6  11       56.74       57.15     13.59 o 
  -7   6  11       61.75       52.80     16.48 o 
  -6   6  11       10.39        8.93     12.41 o 
  -5   6  11       19.03       35.05     14.50 o 
  -4   6  11      147.50      165.01     19.09 o 
  -3   6  11      336.88      340.59     25.78 o 
  -2   6  11      729.00      729.11     38.05 o 
  -1   6  11      903.67      978.28     71.30 o 
   0   6  11       41.86        1.32     16.20 o 
   1   6  11       83.07       69.00     19.06 o 
  -8   7  11      698.04      665.74     35.52 o 
  -7   7  11       73.71       83.37     17.35 o 
  -6   7  11       18.94        8.71     14.23 o 
  -5   7  11        0.60      -25.43     19.72 o 
  -4   7  11        0.73      -12.84     13.52 o 
  -3   7  11      126.53      136.42     30.25 o 
  -2   7  11        4.63       14.07     16.03 o 
 -16   0  12        0.46       -5.63     12.01 o 
 -15   0  12        0.55       15.39     17.56 o 
 -14   0  12      368.37      332.38     25.22 o 
 -13   0  12     2532.54     2333.66     83.72 o 
 -12   0  12       16.61       16.06     12.26 o 
 -11   0  12       60.87       70.17     22.15 o 
 -10   0  12      825.42      879.93     45.37 o 
  -9   0  12     1108.59     1119.23     54.02 o 
  -8   0  12      336.05      386.76     25.93 o 
  -6   0  12    14635.38    14951.93    636.86 o 
  -5   0  12     8956.07     8594.09    248.41 o 
  -4   0  12       41.37       34.71      9.65 o 
  -3   0  12     1359.40     1281.84     46.16 o 
  -2   0  12      790.90      852.49     35.77 o 
  -1   0  12      404.31      426.68     25.39 o 
   0   0  12      624.24      587.64     29.33 o 
   1   0  12     4440.94     4557.39    224.71 o 
   2   0  12     6699.61     6410.71    304.65 o 
   3   0  12      971.59      990.13     81.57 o 
   4   0  12        0.97      -14.04     39.43 o 
   5   0  12       37.15       45.91     43.21 o 
 -16   1  12      190.68      190.56     19.00 o 
 -15   1  12     1046.95     1037.41     36.42 o 
 -14   1  12     1008.74      956.45     33.89 o 
 -13   1  12      345.44      370.50     19.17 o 
 -12   1  12     1750.65     1755.00     51.38 o 
 -11   1  12       14.74       15.45      7.65 o 
 -10   1  12      401.16      412.79     20.27 o 
  -9   1  12     1942.63     2008.92     47.68 o 
  -8   1  12     3225.79     3391.47     75.12 o 
  -7   1  12     3904.04     3928.91     94.19 o 
  -6   1  12      506.20      503.22     46.72 o 
  -5   1  12     1331.82     1232.56     64.71 o 
  -4   1  12     1385.81     1226.25     37.81 o 
  -3   1  12      154.08      159.52     10.07 o 
  -2   1  12      109.55       93.25     14.50 o 
  -1   1  12      511.91      551.92     19.34 o 
   0   1  12     1213.17     1304.96     43.67 o 
   1   1  12     2196.70     2179.37     65.05 o 
   2   1  12       64.89       87.55     15.30 o 
   3   1  12     2255.51     2205.11     92.76 o 
   4   1  12      809.87      863.99     57.10 o 
   5   1  12        0.72      -26.10     27.64 o 
 -16   2  12        6.40        4.99     10.08 o 
 -15   2  12        4.33        9.77      9.36 o 
 -14   2  12      559.95      492.29     23.27 o 
 -13   2  12     1371.53     1408.64     44.28 o 
 -12   2  12      427.31      392.52     19.57 o 
 -11   2  12      955.06      960.27     32.76 o 
 -10   2  12      151.66      154.53     15.52 o 
  -9   2  12      127.44      133.82     11.88 o 
  -8   2  12      318.53      292.86     13.56 o 
  -7   2  12      224.21      252.68     16.37 o 
  -6   2  12     4469.52     4533.12     98.00 o 
  -5   2  12     1213.88     1202.66     35.58 o 
  -4   2  12      634.31      552.35     18.08 o 
  -3   2  12     2207.45     2106.51     48.57 o 
  -2   2  12       30.76       29.27     10.46 o 
  -1   2  12      442.75      468.11     22.62 o 
   0   2  12       77.52       81.12     14.38 o 
   1   2  12     1123.64     1053.86     38.98 o 
   2   2  12     1525.79     1463.91     51.30 o 
   3   2  12       63.26       56.35     15.80 o 
   4   2  12      217.35      168.05     34.74 o 
   5   2  12      179.11      174.58     35.61 o 
 -15   3  12       49.40       40.18     14.08 o 
 -14   3  12       35.33       21.57     10.29 o 
 -13   3  12       42.40       46.28     12.18 o 
 -12   3  12     1221.64     1193.11     33.48 o 
 -11   3  12     1118.33     1115.40     31.72 o 
 -10   3  12       15.21       17.33      7.50 o 
  -9   3  12      117.50      118.68      9.97 o 
  -8   3  12      173.94      167.68     11.34 o 
  -7   3  12      985.97     1020.48     28.69 o 
  -6   3  12       70.32       71.30      8.66 o 
  -5   3  12     4173.69     4166.54    102.67 o 
  -4   3  12     3180.29     3147.51    137.47 o 
  -3   3  12       22.02       29.62     13.50 o 
  -2   3  12       76.02       59.10     12.17 o 
  -1   3  12      473.39      458.58     31.32 o 
   0   3  12      195.86      161.13     16.84 o 
   1   3  12       16.15        5.19     16.38 o 
   2   3  12      102.43      100.26     17.65 o 
   3   3  12      281.19      290.37     26.68 o 
   4   3  12       53.29       59.95     17.97 o 
 -14   4  12       27.91       10.41     21.48 o 
 -13   4  12      559.72      562.47     25.39 o 
 -12   4  12        7.54       12.68      9.36 o 
 -11   4  12      327.66      329.36     16.05 o 
 -10   4  12       73.06       64.96      9.36 o 
  -9   4  12      556.40      544.02     20.03 o 
  -8   4  12       19.55       20.11      8.54 o 
  -7   4  12      119.26      113.31     10.92 o 
  -6   4  12        3.64        5.94      7.43 o 
  -5   4  12       67.58       76.58     13.52 o 
  -4   4  12     1353.15     1392.67     52.06 o 
  -3   4  12        8.26        1.43     12.06 o 
  -2   4  12      229.25      179.44     19.30 o 
  -1   4  12      220.54      224.28     18.65 o 
   0   4  12      624.96      608.40     29.31 o 
   1   4  12       23.25       17.63     13.42 o 
   2   4  12       80.67       66.03     19.00 o 
   3   4  12        4.65      -21.17     14.11 o 
 -13   5  12      180.20      205.56     17.67 o 
 -12   5  12       24.35       15.18      9.26 o 
 -11   5  12      103.13       90.82     11.23 o 
 -10   5  12      104.42      117.25     24.88 o 
  -9   5  12        4.34        1.99      7.95 o 
  -8   5  12       66.53       62.14      9.64 o 
  -7   5  12      354.27      331.17     22.72 o 
  -6   5  12      119.72      141.62     17.14 o 
  -5   5  12       69.59       83.53     28.36 o 
  -4   5  12        0.49      -13.32     12.37 o 
  -3   5  12      470.28      467.58     28.36 o 
  -2   5  12        4.16       -9.27     13.69 o 
  -1   5  12      147.01      148.32     20.38 o 
   0   5  12      101.58       86.26     19.59 o 
   1   5  12        1.39       -5.95     18.46 o 
   2   5  12       10.93        7.14     14.99 o 
 -11   6  12       15.58       13.36     13.18 o 
 -10   6  12      156.85      140.22     33.23 o 
  -9   6  12      183.11      174.95     19.60 o 
  -8   6  12       25.48       18.10     13.37 o 
  -7   6  12       81.24      110.23     17.94 o 
  -6   6  12       61.64       62.74     16.23 o 
  -5   6  12       78.23       82.63     16.99 o 
  -4   6  12        6.66       14.27     23.23 o 
  -3   6  12      230.79      257.98     24.44 o 
  -2   6  12      795.79      797.01     42.67 o 
  -1   6  12      239.25      263.37     25.96 o 
   0   6  12       14.51       -6.96     14.91 o 
  -6   7  12      173.74      212.33     43.75 o 
  -5   7  12      515.88      587.73     45.10 o 
  -4   7  12      686.53      682.11     39.12 o 
 -16   1  13       68.98       59.42     11.59 o 
 -15   1  13      287.29      277.90     18.31 o 
 -14   1  13       78.72       61.19     11.86 o 
 -13   1  13       15.18       16.02     11.29 o 
 -12   1  13      383.66      369.97     19.94 o 
 -11   1  13      279.89      255.35     23.52 o 
 -10   1  13      235.55      230.47     25.89 o 
  -9   1  13     1993.13     2043.90     71.40 o 
  -8   1  13      746.68      674.37     22.38 o 
  -7   1  13        5.84        8.48      6.45 o 
  -6   1  13      144.54      152.74     16.48 o 
  -5   1  13       76.70       62.63      7.86 o 
  -4   1  13      343.61      309.47     13.84 o 
  -3   1  13      633.88      644.91     24.78 o 
  -2   1  13       37.81       26.72      7.90 o 
  -1   1  13     1471.34     1507.15     48.63 o 
   0   1  13        3.93        7.79     16.73 o 
   1   1  13      155.22      157.76     17.53 o 
   2   1  13       20.60      -27.67     26.06 o 
   3   1  13       22.07       -6.23     29.71 o 
   4   1  13      213.86      214.96     36.06 o 
 -15   2  13      445.21      432.92     22.46 o 
 -14   2  13       52.20       30.17     16.02 o 
 -13   2  13      113.00      109.50     40.32 o 
 -12   2  13      401.22      411.88     20.34 o 
 -11   2  13      130.28      134.77     25.02 o 
 -10   2  13        6.52       13.46      7.20 o 
  -9   2  13      280.01      268.23     15.34 o 
  -8   2  13       16.03       21.38      7.07 o 
  -7   2  13      491.18      513.58     18.07 o 
  -6   2  13     1153.32     1103.46     32.30 o 
  -5   2  13     1186.50     1061.97     36.03 o 
  -4   2  13      268.46      289.41     14.78 o 
  -3   2  13      534.89      507.02     35.47 o 
  -2   2  13     2146.80     2092.80     60.82 o 
  -1   2  13      163.17      160.44     16.47 o 
   0   2  13     2345.01     2409.18     70.90 o 
   1   2  13     1017.32     1015.39     43.77 o 
   2   2  13      490.98      510.87     37.28 o 
   3   2  13       43.54       48.99     28.16 o 
   4   2  13       15.72       28.49     28.94 o 
 -15   3  13       60.28       77.15     13.16 o 
 -14   3  13       22.25       19.88      9.94 o 
 -13   3  13      504.96      523.15     24.01 o 
 -12   3  13      930.64      967.49     34.52 o 
 -11   3  13      322.77      309.59     19.41 o 
 -10   3  13      441.14      445.56     21.67 o 
  -9   3  13      931.04      980.68     29.08 o 
  -8   3  13     1475.22     1531.69     39.31 o 
  -7   3  13      139.72      122.44      9.96 o 
  -6   3  13      766.23      759.11     25.41 o 
  -5   3  13      889.71      953.34     39.53 o 
  -4   3  13      171.49      164.48     17.30 o 
  -3   3  13       88.85       61.03     28.36 o 
  -2   3  13      645.42      635.97     33.61 o 
  -1   3  13      478.53      470.38     24.47 o 
   0   3  13      169.50      164.36     18.37 o 
   1   3  13      184.54      150.47     18.92 o 
   2   3  13       23.58       32.87     15.74 o 
   3   3  13      438.72      435.55     28.84 o 
 -14   4  13      338.11      302.99     19.90 o 
 -13   4  13       25.35       18.49     16.33 o 
 -12   4  13        3.74        9.48      8.49 o 
 -11   4  13      152.15      148.86     19.66 o 
 -10   4  13      480.32      467.21     20.35 o 
  -9   4  13       13.23       -2.80     10.16 o 
  -8   4  13      703.06      652.41     22.61 o 
  -7   4  13     1099.45     1144.25     34.44 o 
  -6   4  13      311.34      339.11     22.50 o 
  -5   4  13      105.82       96.57     31.06 o 
  -4   4  13      140.67      160.85     38.35 o 
  -3   4  13     2014.93     2003.13    101.01 o 
  -2   4  13     1036.97     1022.85     44.83 o 
  -1   4  13        0.18      -20.37     13.58 o 
   0   4  13      354.01      339.45     23.43 o 
   1   4  13      235.39      188.00     20.49 o 
   2   4  13       16.83      -13.76     17.51 o 
 -12   5  13      235.34      274.53     24.40 o 
 -11   5  13      601.53      592.30     28.15 o 
 -10   5  13      193.16      184.03     13.54 o 
  -9   5  13      166.22      159.13     12.83 o 
  -8   5  13        6.76       -0.68     20.26 o 
  -7   5  13       16.46       18.45     31.60 o 
  -6   5  13      285.10      394.58     44.29 o 
  -5   5  13     1400.28     1593.03     60.17 o 
  -4   5  13     3005.34     2993.39    106.41 o 
  -3   5  13      531.30      572.22     33.20 o 
  -2   5  13       52.78       59.91     17.52 o 
  -1   5  13      408.66      392.79     29.76 o 
   0   5  13        6.65      -11.72     15.89 o 
   1   5  13      242.17      228.29     25.81 o 
 -10   6  13      554.95      622.79     33.76 o 
  -9   6  13        1.75       -4.30     13.73 o 
  -8   6  13      809.36      865.51     40.57 o 
  -7   6  13      467.99      527.75     31.47 o 
  -6   6  13       96.28       98.16     17.56 o 
  -5   6  13        0.12       -1.04     14.88 o 
  -4   6  13      165.59      215.44     24.06 o 
  -3   6  13      488.30      487.31     32.66 o 
  -2   6  13       85.94       76.89     18.81 o 
 -16   0  14       36.79       55.10     16.21 o 
 -15   0  14      345.13      303.03     28.63 o 
 -14   0  14      753.43      787.56     45.37 o 
 -13   0  14      375.05      527.20     36.19 o 
 -12   0  14     7875.29     8132.76    318.70 o 
 -11   0  14     4400.65     4307.83    175.01 o 
 -10   0  14      456.69      512.62     32.95 o 
  -9   0  14      947.89     1031.18     51.86 o 
  -8   0  14      101.80      128.02     17.83 o 
  -7   0  14      218.08      221.47     21.07 o 
  -6   0  14       31.99       45.33     12.69 o 
  -4   0  14     1097.03     1091.59     43.66 o 
  -3   0  14      184.74      221.40     38.62 o 
  -2   0  14      109.33      140.22     58.88 o 
  -1   0  14      516.05      604.45     61.04 o 
   0   0  14     1460.16     1552.98    105.33 o 
   1   0  14     1223.58     1434.14    100.47 o 
   2   0  14       67.82        7.02     41.05 o 
   3   0  14      813.77      818.89     77.78 o 
 -16   1  14       34.27       37.59     11.02 o 
 -15   1  14       27.79       25.08     10.57 o 
 -14   1  14       92.64       64.13     12.02 o 
 -13   1  14     1240.67     1193.12     39.42 o 
 -12   1  14      827.28      819.55     30.63 o 
 -11   1  14      559.83      605.03     25.00 o 
 -10   1  14     1537.71     1503.69     49.27 o 
  -9   1  14      176.12      203.79     14.88 o 
  -8   1  14      186.64      190.11     14.29 o 
  -7   1  14      111.09      143.68     21.61 o 
  -6   1  14     3673.01     3461.73     88.95 o 
  -5   1  14     2425.50     2302.28     59.66 o 
  -4   1  14      446.84      396.84     18.25 o 
  -3   1  14     3400.67     3517.49     78.31 o 
  -2   1  14      896.93      952.67     36.37 o 
  -1   1  14      558.96      595.88     28.53 o 
   0   1  14      124.49      144.88     18.18 o 
   1   1  14      464.09      494.73     42.73 o 
   2   1  14      738.09      809.06     93.99 o 
   3   1  14       19.66      -10.83     38.89 o 
 -15   2  14      140.70      142.87     15.48 o 
 -14   2  14      523.62      539.09     24.44 o 
 -13   2  14       21.12       -2.58      9.88 o 
 -12   2  14     1467.16     1506.99     46.53 o 
 -11   2  14      863.43      858.36     31.09 o 
 -10   2  14      223.45      223.38     15.36 o 
  -9   2  14      614.76      608.49     35.71 o 
  -8   2  14      176.35      168.25     11.41 o 
  -7   2  14     1035.00      985.25     30.38 o 
  -6   2  14      230.94      252.39     14.11 o 
  -5   2  14      926.48      955.67     32.57 o 
  -4   2  14     1491.12     1478.48     85.62 o 
  -3   2  14      159.55      158.96     18.29 o 
  -2   2  14        0.11      -12.88     14.50 o 
  -1   2  14        4.33        3.54     12.82 o 
   0   2  14       48.71       47.24     15.49 o 
   1   2  14      491.38      525.36     44.89 o 
   2   2  14      214.59      206.40     21.20 o 
   3   2  14      806.23      824.53     56.56 o 
 -14   3  14      393.00      372.58     21.05 o 
 -13   3  14     1583.24     1558.55     49.10 o 
 -12   3  14      127.07      139.48     14.24 o 
 -11   3  14      122.75      112.84     11.12 o 
 -10   3  14        1.16        0.03      7.64 o 
  -9   3  14      654.70      635.83     22.25 o 
  -8   3  14     1100.15     1055.81     30.14 o 
  -7   3  14      389.72      401.43     18.13 o 
  -6   3  14      484.02      525.65     28.37 o 
  -5   3  14      832.92      814.21     36.43 o 
  -4   3  14      251.24      207.34     19.86 o 
  -3   3  14      204.67      184.69     20.38 o 
  -2   3  14      121.39       96.80     16.79 o 
  -1   3  14      173.07      130.47     17.50 o 
   0   3  14       21.76        6.80     13.30 o 
   1   3  14       95.76       95.16     17.40 o 
   2   3  14     1103.88      957.53     55.85 o 
 -13   4  14       83.24      129.01     15.15 o 
 -12   4  14        4.78       -9.52     11.44 o 
 -11   4  14      156.45      140.59     12.44 o 
 -10   4  14       21.35       15.74      8.64 o 
  -9   4  14       11.79        4.68      8.20 o 
  -8   4  14       16.78       30.06      9.42 o 
  -7   4  14      253.41      311.72     22.53 o 
  -6   4  14      463.84      451.17     27.15 o 
  -5   4  14       85.53       86.81     18.64 o 
  -4   4  14      650.33      642.43     34.98 o 
  -3   4  14       82.83      104.50     18.81 o 
  -2   4  14       92.20       92.93     18.42 o 
  -1   4  14       28.53       41.32     27.01 o 
   0   4  14       36.78        6.03     14.87 o 
   1   4  14       42.04       34.72     16.48 o 
 -12   5  14       34.07        8.38     17.31 o 
 -11   5  14      272.88      283.39     19.82 o 
 -10   5  14       77.05       63.33     13.65 o 
  -9   5  14      264.74      284.19     22.96 o 
  -8   5  14       74.79      109.20     17.83 o 
  -7   5  14      176.20      214.60     20.80 o 
  -6   5  14      227.17      220.54     22.11 o 
  -5   5  14       88.71       88.31     19.18 o 
  -4   5  14       62.63       80.11     29.71 o 
  -3   5  14        0.77       19.76     16.53 o 
  -2   5  14       65.40       72.75     19.06 o 
  -1   5  14       13.02       16.34     34.30 o 
  -9   6  14      169.30      208.05     21.58 o 
  -8   6  14      619.70      668.32     36.09 o 
  -7   6  14       93.42      151.40     21.88 o 
  -6   6  14        7.53      -10.44     19.18 o 
  -5   6  14       40.30       63.48     30.79 o 
  -4   6  14      129.47      126.32     24.04 o 
 -15   1  15      157.91      167.80     16.21 o 
 -14   1  15       19.95       20.60     10.38 o 
 -13   1  15       73.01       50.70     11.61 o 
 -12   1  15       31.26       46.45     16.21 o 
 -11   1  15      145.75      129.49     14.50 o 
 -10   1  15      330.26      304.44     19.09 o 
  -9   1  15      451.44      387.69     20.43 o 
  -8   1  15       15.06       30.98     15.93 o 
  -7   1  15       27.05       32.17     12.66 o 
  -6   1  15       87.42      100.13     10.54 o 
  -5   1  15        5.05        4.21     11.36 o 
  -4   1  15      149.71      164.58     13.21 o 
  -3   1  15     1643.37     1624.08     52.04 o 
  -2   1  15      637.25      659.41     31.35 o 
  -1   1  15      568.49      556.68     28.73 o 
   0   1  15        4.24      -24.49     24.79 o 
   1   1  15       13.45      -19.04     24.85 o 
   2   1  15        0.15      -40.24     26.83 o 
 -15   2  15        1.32       -4.71      9.84 o 
 -14   2  15       17.75       19.62     21.05 o 
 -13   2  15      306.28      289.28     18.69 o 
 -12   2  15      972.18     1019.18     35.45 o 
 -11   2  15     2755.29     2862.60     77.45 o 
 -10   2  15      416.20      395.55     20.37 o 
  -9   2  15      694.32      682.37     28.41 o 
  -8   2  15      491.80      568.38     22.25 o 
  -7   2  15      160.57      152.87     12.16 o 
  -6   2  15     1407.06     1329.87     39.06 o 
  -5   2  15     1915.86     1873.75     66.35 o 
  -4   2  15      781.00      780.16    116.95 o 
  -3   2  15       24.45       25.72     15.05 o 
  -2   2  15      617.20      589.52     35.73 o 
  -1   2  15        9.04        4.77     13.36 o 
   0   2  15        3.38       16.76     15.01 o 
   1   2  15        4.19        0.30     14.76 o 
 -14   3  15      308.06      331.33     30.09 o 
 -13   3  15       10.19       -4.72     10.47 o 
 -12   3  15       29.01       31.57     14.46 o 
 -11   3  15       19.08       35.49     17.15 o 
 -10   3  15     1352.02     1330.38     36.84 o 
  -9   3  15      311.54      293.51     17.96 o 
  -8   3  15       97.83       88.78     10.86 o 
  -7   3  15     1210.41     1184.02     92.64 o 
  -6   3  15     1131.28     1194.61     47.67 o 
  -5   3  15      278.26      247.84     22.05 o 
  -4   3  15      141.18      147.17     19.17 o 
  -3   3  15     1091.00     1023.86     46.72 o 
  -2   3  15     1454.38     1393.09     74.81 o 
  -1   3  15        4.38        5.15     13.25 o 
   0   3  15      135.34       95.61     18.18 o 
   1   3  15      554.32      585.05     33.17 o 
 -13   4  15      131.54      170.18     16.38 o 
 -12   4  15      282.49      287.40     21.13 o 
 -11   4  15      369.15      379.38     18.34 o 
 -10   4  15       15.26       25.40      9.24 o 
  -9   4  15     1580.25     1730.60     48.71 o 
  -8   4  15     1642.26     1845.31     66.08 o 
  -7   4  15       59.92       56.61     15.99 o 
  -6   4  15      522.68      549.69     31.43 o 
  -5   4  15      626.90      584.23     36.46 o 
  -4   4  15      838.87      789.94     39.31 o 
  -3   4  15      166.94      179.14     22.04 o 
  -2   4  15      238.84      291.07     27.82 o 
  -1   4  15      708.31      773.52     42.96 o 
 -11   5  15      165.45      159.63     21.71 o 
 -10   5  15      277.78      355.73     25.78 o 
  -9   5  15      323.42      300.33     33.49 o 
  -8   5  15      831.20      988.56    133.42 o 
  -7   5  15     2423.24     2726.24    107.22 o 
  -6   5  15      804.75      917.88     96.42 o 
  -5   5  15       63.71       77.68     44.02 o 
  -4   5  15        1.12       -4.65     14.23 o 
  -3   5  15      103.14       70.54     21.07 o 
 -15   0  16       97.95       73.46     19.45 o 
 -14   0  16      201.40      170.69     23.77 o 
 -13   0  16     1753.80     1917.59     89.67 o 
 -12   0  16     1310.61     1422.26     69.68 o 
 -11   0  16        6.32      -15.66     13.50 o 
 -10   0  16       11.65        3.78     13.50 o 
  -9   0  16       96.81      113.44     18.91 o 
  -8   0  16        6.52        5.40     12.96 o 
  -7   0  16      196.99      160.97     20.53 o 
  -6   0  16     2492.46     2570.66    110.19 o 
  -5   0  16     6028.14     5632.07    170.68 o 
  -4   0  16     1009.33      888.56     41.04 o 
  -3   0  16      268.43      314.66     28.90 o 
  -2   0  16     1333.56     1385.53     98.85 o 
  -1   0  16       83.22      103.17     44.29 o 
   0   0  16        7.87       25.39     39.97 o 
   1   0  16      208.25      197.70     54.02 o 
 -15   1  16      342.25      435.37     26.47 o 
 -14   1  16      384.68      403.82     23.85 o 
 -13   1  16        2.69        5.92     11.06 o 
 -12   1  16     2152.29     2181.21     69.32 o 
 -11   1  16     1565.71     1635.15     76.43 o 
 -10   1  16       42.55       51.24     11.26 o 
  -9   1  16        2.40       -8.46      8.54 o 
  -8   1  16       58.03       36.53     10.07 o 
  -7   1  16       33.85       35.65     15.66 o 
  -6   1  16      586.42      596.21     35.43 o 
  -5   1  16       25.74       37.51     10.31 o 
  -4   1  16     2006.28     2086.67     91.02 o 
  -3   1  16     1468.90     1559.92     52.99 o 
  -2   1  16      237.38      214.97     20.93 o 
  -1   1  16        5.63      -22.84     25.51 o 
   0   1  16       18.24       42.48     29.56 o 
 -14   2  16        1.74        9.67     10.54 o 
 -13   2  16      627.97      718.91     29.13 o 
 -12   2  16      211.16      201.35     16.68 o 
 -11   2  16      390.22      402.84     26.96 o 
 -10   2  16      430.02      460.58     23.85 o 
  -9   2  16       44.45       15.06     10.67 o 
  -8   2  16       67.55       66.69     10.57 o 
  -7   2  16      324.07      301.43     16.54 o 
  -6   2  16      519.00      511.77     29.26 o 
  -5   2  16     1360.95     1364.23     53.86 o 
  -4   2  16       84.60       78.22     17.39 o 
  -3   2  16      337.54      301.75     26.18 o 
  -2   2  16      271.18      241.61     21.58 o 
  -1   2  16      309.89      303.93     24.43 o 
   0   2  16       43.24       33.79     17.21 o 
 -13   3  16       43.49       50.00     11.82 o 
 -12   3  16      181.85      214.07     22.11 o 
 -11   3  16      471.04      469.26     27.03 o 
 -10   3  16       25.25       17.68     12.89 o 
  -9   3  16       98.22       87.18     12.27 o 
  -8   3  16       12.52        8.74     26.47 o 
  -7   3  16      349.30      378.71     25.53 o 
  -6   3  16      772.19      813.46     38.99 o 
  -5   3  16        1.49        1.66     13.63 o 
  -4   3  16      214.29      196.62     24.04 o 
  -3   3  16       11.15       29.93     16.11 o 
  -2   3  16      408.80      440.20     31.45 o 
  -1   3  16      171.86      161.24     24.38 o 
 -12   4  16        5.55        2.15     16.04 o 
 -11   4  16      458.57      548.60     23.90 o 
 -10   4  16      643.00      685.80     26.38 o 
  -9   4  16       55.72       20.14     13.61 o 
  -8   4  16        7.92        5.44     14.23 o 
  -7   4  16      246.73      272.03     24.14 o 
  -6   4  16      148.44      161.69     21.13 o 
  -5   4  16        3.23      -17.64     14.31 o 
  -4   4  16       44.86       -3.70     16.18 o 
  -3   4  16      144.55      130.20     22.43 o 
  -2   4  16       13.99       13.91     18.65 o 
  -9   5  16        1.14       14.84     25.12 o 
  -8   5  16      251.23      334.57     58.34 o 
  -7   5  16       72.53       53.73     17.65 o 
  -6   5  16        0.07      -21.65     14.88 o 
  -5   5  16        3.25      -19.45     15.66 o 
 -14   1  17        9.71       13.65     13.77 o 
 -13   1  17       69.19       39.91     12.20 o 
 -12   1  17      263.90      259.82     19.86 o 
 -11   1  17      213.54      205.40     21.61 o 
 -10   1  17       40.95       29.25     14.85 o 
  -9   1  17       35.32       36.49     11.53 o 
  -8   1  17       72.88       72.87     12.69 o 
  -7   1  17      100.36       88.49     13.17 o 
  -6   1  17      569.99      581.89     24.45 o 
  -5   1  17       76.73       87.59     17.85 o 
  -4   1  17       52.35       39.78     16.65 o 
  -3   1  17      184.52      238.23     24.81 o 
  -2   1  17      137.54      112.72     31.11 o 
  -1   1  17       63.18       74.74     31.29 o 
 -14   2  17      508.43      462.64     23.75 o 
 -13   2  17       85.64       84.72     23.83 o 
 -12   2  17       38.52       59.97     13.37 o 
 -11   2  17        3.18        4.30     10.76 o 
 -10   2  17        2.82        6.24     11.22 o 
  -9   2  17       10.73       28.30     11.38 o 
  -8   2  17      231.26      266.07     18.67 o 
  -7   2  17     1295.42     1228.90     82.38 o 
  -6   2  17      876.57      887.22     40.97 o 
  -5   2  17      716.20      687.87     37.20 o 
  -4   2  17      143.63      135.41     42.40 o 
  -3   2  17       23.64       41.13     45.91 o 
  -2   2  17      244.42      248.88     26.82 o 
 -13   3  17      306.49      324.11     20.82 o 
 -12   3  17      878.97      892.14     34.21 o 
 -11   3  17      399.50      436.40     43.75 o 
 -10   3  17        2.02        4.94     11.53 o 
  -9   3  17      656.87      670.54     38.89 o 
  -8   3  17      568.71      660.14     75.08 o 
  -7   3  17       22.05       10.10     14.41 o 
  -6   3  17      582.51      576.04     33.44 o 
  -5   3  17      412.46      452.99     30.89 o 
  -4   3  17      145.43      165.79     41.86 o 
  -3   3  17       68.63       90.62     20.01 o 
 -11   4  17      552.90      451.58     38.89 o 
 -10   4  17     1180.51     1352.79     54.42 o 
  -9   4  17      506.57      576.49     33.51 o 
  -8   4  17       30.13       32.04     16.35 o 
  -7   4  17      138.56      181.64     37.00 o 
  -6   4  17      110.81      120.73     20.75 o 
  -5   4  17        4.49       11.19     31.33 o 
 -13   0  18      170.95      138.28     22.69 o 
 -12   0  18      422.93      439.70     35.11 o 
 -11   0  18     1394.72     1293.16     66.98 o 
 -10   0  18       35.94       40.51     16.75 o 
  -9   0  18      817.16      703.84     43.21 o 
  -8   0  18      299.35      295.47     29.17 o 
  -7   0  18     1298.55     1409.30     69.68 o 
  -6   0  18     1486.99     1490.86     73.46 o 
  -3   0  18      286.70      304.65     55.10 o 
 -13   1  18      283.31      285.48     21.39 o 
 -12   1  18     1005.47     1063.82     41.43 o 
 -11   1  18       32.57       47.53     13.37 o 
 -10   1  18     1060.67     1105.78     51.32 o 
  -9   1  18      940.82      922.13     36.57 o 
  -8   1  18      357.69      356.57     22.15 o 
  -7   1  18       93.09       99.55     14.88 o 
  -6   1  18      967.54      852.38     50.24 o 
  -5   1  18     2535.00     2451.80     86.96 o 
  -4   1  18      382.79      385.94     29.39 o 
  -3   1  18      556.80      648.20     71.84 o 
 -12   2  18      402.90      506.35     57.80 o 
 -11   2  18     1320.92     1333.23     51.59 o 
 -10   2  18      375.20      378.15     22.61 o 
  -9   2  18       25.13       19.48     12.15 o 
  -8   2  18        6.60       -4.86     17.29 o 
  -7   2  18       27.04       31.18     15.89 o 
  -6   2  18      256.60      262.74     25.08 o 
  -5   2  18       41.95       60.72     17.91 o 
  -4   2  18     1351.32     1388.58     59.52 o 
 -11   3  18      109.40       75.40     15.15 o 
 -10   3  18      338.03      374.34     35.11 o 
  -9   3  18       32.33       10.26     19.45 o 
  -8   3  18        9.10       -0.01     13.89 o 
  -7   3  18      122.23      129.08     20.57 o 
  -6   3  18       93.50       89.89     41.59 o 
  -5   3  18      392.23      400.55     31.23 o 
 -12   1  19      106.94      129.96     16.79 o 
 -11   1  19        3.39       -2.70     11.84 o 
 -10   1  19       43.55       31.97     12.92 o 
  -9   1  19      140.89      112.58     15.85 o 
  -8   1  19       44.65       58.60     28.09 o 
  -7   1  19        4.58      -22.15     15.66 o 
  -6   1  19      166.54      166.37     26.47 o 
  -5   1  19       84.69       49.70     20.53 o 
 -10   2  19       13.48       30.35     20.26 o 
  -9   2  19      558.42      573.12     41.59 o 
  -8   2  19     1043.62     1047.92     59.96 o 
  -7   2  19      413.27      485.07     41.05 o 
                                                 
